# Supplementary material for: Antibody-drug conjugates as game changers in bladder cancer: current progress and future directions
Source: Front Immunol. 2025 May 13;16:1591191. doi: 10.3389/fimmu.2025.1591191 (PMC12106409; doi:10.3389/fimmu.2025.1591191)
Supplement: Supplementary file 1 [file Table1.xlsx]

## Sheet: Results
Trial ID	Protocol/Trial ID	Trial Title	Trial Phase	Trial Status	Therapeutic Area	Disease	Patient Segment	MeSH Term	Record Type	Sponsor/Collaborator	Sponsor/Collaborator Role	Sponsor/Collaborator Type	Sponsor/Collaborator: Parent HQ Country	Sponsor/Collaborator: Parent HQ State	Sponsor/Collaborator: Parent HQ City	Sponsor/Collaborator: Parent HQ Postal Code	Primary Tested Drug	Primary Tested Drug: Mechanism Of Action	Primary Tested Drug: Target	Primary Tested Drug: Therapeutic Class	Primary Tested Drug: Drug Type	Other Tested Drug	Other Tested Drug: Mechanism Of Action	Other Tested Drug: Target	Other Tested Drug: Therapeutic Class	Other Tested Drug: Drug Type	Oncology Biomarker	Oncology Biomarker Common Use(s)	Trial Objective	Primary Endpoint	Primary Endpoint Group	Primary Endpoint Details	Secondary/Other Endpoint	Secondary/Other Endpoint Group	Secondary/Other Endpoint Details	Start Date	Start Date Type	Enrollment Duration (Mos.)	Enrollment Duration Type	Enrollment Close Date	Enrollment Close Date Type	Treatment Duration (Mos.)	Treatment Duration Type	Primary Completion Date	Primary Completion Date Type	Primary Endpoints Reported Date	Primary Endpoints Reported Date Type	Pts/Site/Mo	Pts/Site/Mo Type
552228	TrialTroveID-552228	A Clinical Study of ALK201 for injection Intended for Adult study participants with advanced solid tumors (including gastric cancer/gastroesophageal junction adenocarcinoma, squamous non-small cell lung cancer, breast cancer, head and neck squamous cell carcinoma, bile duct cancer, endometrial cancer, ovarian cancer, cervical cancer, urothelial carcinoma, and esophageal squamous cell carcinoma) w…	I	Planned	Oncology	Oncology: Bile Duct (Cholangiocarcinoma); Oncology: Bladder; Oncology: Breast; Oncology: Cervical; Oncology: Endometrial; Oncology: Esophageal; Oncology: Gastric; Oncology: Head/Neck; Oncology: Lung, Non-Small Cell; Oncology: Ovarian; Oncology: Renal; Oncology: Unspecified Solid Tumor	Second line; Squamous Cell; Stage III; Stage IV	Bile Duct Neoplasms; Breast Neoplasms; Carcinoma, Non-Small-Cell Lung; Carcinoma, Renal Cell; Cholangiocarcinoma; Endometrial Neoplasms; Esophageal Neoplasms; Head and Neck Neoplasms; Kidney Neoplasms; Ovarian Neoplasms; Stomach Neoplasms; Urethral Neoplasms; Urinary Bladder Neoplasms; Uterine Cervical Neoplasms; Wilms Tumor	Trialtrove	Shanghai Allink Biotherapeutics Co.	Sponsor	Industry, all other pharma	China		Shanghai		ALK-201	Fibroblast growth factor receptor 2 antagonist	fibroblast growth factor receptor 2	Anticancer, other	Biological > Protein > Antibody > Antibody-drug conjugate								To evaluate ALK201 for injection Intended for Adult study participants with advanced solid tumors (including gastric cancer/gastroesophageal junction adenocarcinoma, squamous non-small cell lung cancer, breast cancer, head and neck squamous cell carcinoma, bile duct cancer, endometrial cancer, ovarian cancer, cervical cancer, urothelial carcinoma, and esophageal squamous cell carcinoma) who have …			N/A
551654	24-006857 NCI-2024-10405 NCT06764095 TrialTroveID-551654	CAST-AI: Cystectomy After Systemic Therapy with ADC and Immunotherapy	IV	Planned	Oncology	Oncology: Bladder	First line; PD-1 Naive; PD-L1 Naive; Squamous Cell; Stage III; Stage IV	Carcinoma; Carcinoma, Transitional Cell; Kidney Neoplasms; Ureteral Neoplasms; Urethral Neoplasms; Urinary Bladder Neoplasms	Trialtrove	Mayo Clinic	Sponsor	Academic					enfortumab vedotin pembrolizumab	Tubulin inhibitor; Nectin-4 antagonist; Tubulin polymerization inhibitor PD-1 antagonist; Immuno-oncology therapy; Immune checkpoint inhibitor	nectin cell adhesion molecule 4 programmed cell death 1	Anticancer, immunological Anticancer, immunological	Biological > Protein > Antibody > Antibody-drug conjugate; Biological > Protein > Antibody > Monoclonal antibody, other; Small molecule > Synthetic small molecule Biological > Protein > Antibody > Humanized monoclonal antibody; Biological > Protein > Antibody > Monoclonal antibody, other						BLNK; CD4; GPT; POLR1G; TNF; TNFRSF9	Diagnostic; Predictive; Predisposing; Prognostic	This phase IV trial tests the impact of standard of care enfortumab vedotin and pembrolizumab followed by removal of all or part of the bladder (cytoreductive cystectomy) and/or removal of all or part of the tube that carriers urine from the kidneys to the bladder (ureterectomy) on outcomes in patients with bladder and upper urothelial tract that has spread to nearby tissue or lymph nodes (locall…	Progression-free survival Response evaluation criteria in solid tumors	Efficacy > Survival Efficacy > Clinical Response/Remission	Progression-free survival (PFS) at 12 months [Time Frame: At 12 months] Will be calculated as the number of patients who are alive and progression-free at 12 months after study enrollment. Progression will be determined by Response Evaluation Criteria in Solid Tumors (RECIST) version (v) 1.1 criteria.	Adverse Events Complete response Neuropathy Overall response rate Overall survival Partial response Progression-free survival Quality of Life Response evaluation criteria in solid tumors	Safety/Toxicity > Adverse Drug Reactions Efficacy > Clinical Response/Remission Safety/Toxicity > Adverse Drug Reactions Efficacy > Clinical Response/Remission Efficacy > Survival Efficacy > Clinical Response/Remission Efficacy > Survival HEOR > Health-Related Quality Of Life Efficacy > Clinical Response/Remission	PFS overall [Time Frame: Up to 5 years] PFS will be defined as the time from study registration to the date of death due to any cause or progressing disease, whichever occurs first. Progression will be determined by RECIST v1.1 criteria. Overall survival (OS) [Time Frame: Up to 5 years] OS will be defined as time from the date of registration to the date of death from any cause Overall response r…	2025-01-31	Anticipated							2034-12-31	Anticipated
549500	9MW2821-CP203 CTR20244701 TrialTroveID-549500	Phase II clinical study of 9MW2821 combined with toripalimab versus 9MW2821 alone as first-line treatment for locally advanced or metastatic urothelial carcinoma	II	Planned	Oncology	Oncology: Bladder; Oncology: Renal	First line; PD-1 Naive; PD-L1 Naive; Squamous Cell; Stage III; Stage IV	Carcinoma, Renal Cell; Kidney Neoplasms; Urethral Neoplasms; Urinary Bladder Neoplasms; Wilms Tumor	Trialtrove	Mabwell (Shanghai) Bioscience Co./Jiangsu T-mab BioPharma Co.	Sponsor	Industry, all other pharma	China		Shanghai	200120	9MW-2821	Tubulin inhibitor; PD-1 antagonist; Nectin-4 antagonist; Immuno-oncology therapy; Immune checkpoint inhibitor	nectin cell adhesion molecule 4	Anticancer, immunological	Biological > Protein > Antibody > Antibody-drug conjugate; Small molecule > Synthetic small molecule	toripalimab	PD-1 antagonist; Immune checkpoint inhibitor	programmed cell death 1	Anticancer, immunological	Biological > Protein > Antibody > Humanized monoclonal antibody; Biological > Protein > Antibody > Monoclonal antibody, other	CYP3A4	Predictive; Predisposing; Prognostic	To Compare of the objective response rate of 9MW2821 combined with toripalimab and 9MW2821 alone as first-line treatment for patients with locally advanced or metastatic urothelial carcinoma	Overall response rate	Efficacy > Clinical Response/Remission	Primary endpoint and evaluation time Serial number index Evaluation time End point selection 1 ORR Analyze at the time specified in the protocol Effectiveness Indicators	Overall survival	Efficacy > Survival	Secondary endpoints and evaluation time Serial number index Evaluation time End point selection 1 OS Analyze at the time specified in the protocol Effectiveness Indicators
548892	CTR20244748 NCT06738251 SHR-A2102-301 TrialTroveID-548892	A Randomized, Open-label, Controlled, Multicenter Phase III Clinical Study of SHR-A2102 for Injection Versus Investigator-selected Therapy in Locally Advanced or Metastatic Urothelial Carcinoma Previously Treated With Platinum-Containing Chemotherapy and PD-(L)1 Inhibitors and With or Without ADC	III	Planned	Oncology	Oncology: Bladder	PD-1 Refractory; PD-L1 Refractory; Second line; Stage III; Stage IV	Carcinoma; Carcinoma, Transitional Cell; Urethral Neoplasms; Urinary Bladder Neoplasms	Trialtrove	Jiangsu Hengrui Pharmaceuticals Co./Shanghai Hengrui Pharmaceutical	Sponsor	Industry, all other pharma	China		Lianyungang	222047	SHR-A2102	Nectin-4 antagonist; Immuno-oncology therapy; Immune checkpoint inhibitor	nectin cell adhesion molecule 4	Anticancer, immunological	Biological > Protein > Antibody > Antibody-drug conjugate; Biological > Protein > Antibody > Monoclonal antibody, other; Small molecule > Synthetic small molecule	docetaxel gemcitabine hydrochloride pemetrexed disodium paclitaxel	Tubulin inhibitor; Microtubule stimulant; Taxane DNA synthesis inhibitor; Thymidylate synthase inhibitor; DNA repair enzyme inhibitor; Cell cycle inhibitor Phosphoribosylglycinamide formyltransferase inhibitor; Dihydrofolate reductase inhibitor; Thymidylate synthase inhibitor Beta tubulin inhibitor; Microtubule stimulant; Taxane	tubulin beta class I checkpoint kinase 1 dihydrofolate reductase; phosphoribosylglycinamide formyltransferase, phosphoribosylglycinamide synthetase, phosphoribosylaminoimidazole synthetase; thymidylate synthetase tubulin beta class I	Anticancer, other Antiviral, other; Anticancer, antimetabolite Anticancer, antimetabolite; Antipsoriasis; Antiarthritic, other Anticancer, other	Small molecule > Semisynthetic small molecule Small molecule; Small molecule > Synthetic small molecule; Unidentified Small molecule > Synthetic small molecule Natural product > Plant			To evaluate the efficacy and safety of SHR-A2102 for injection versus Investigator-selected Therapy in patients with Locally advanced or Metastatic Urothelial Carcinoma who have been previously treated with platinum-based chemotherapy and PD-(L)1 inhibitors.	Overall survival Progression-free survival	Efficacy > Survival Efficacy > Survival	Progression-free Survival (PFS) [Time Frame: Up to approximately 1.5 years.] Overall Survival (OS) [Time Frame: Up to approximately 1.5 years and 2 years.] Main objectives: 1. To evaluate the effectiveness of SHR-A2102 for injection compared with investigator's selected therapy in the treatment of patients with locally advanced or metastatic urothelial carcinoma who have previously received plati…	Adverse Events Clinical benefit rate Duration of overall response Immunogenicity (other timeframe) Immunogenicity Neutralizing antibody response Overall response rate Safety and Tolerability Serious Adverse Events	Safety/Toxicity > Adverse Drug Reactions Efficacy > Clinical Response/Remission Efficacy > Clinical Response/Duration Efficacy > Immunological Response Safety/Toxicity > Adverse Drug Reactions Efficacy > Immunological Response Efficacy > Clinical Response/Remission Safety/Toxicity > Safety And Tolerability Safety/Toxicity > Serious Adverse Events	Objective Response Rate (ORR) [Time Frame: Up to approximately 1.5 years and 2 years.] Disease Control Rate (DCR) [Time Frame: Up to approximately 1.5 years and 2 years.] Duration of Response (DoR) [Time Frame: Up to approximately 1.5 years and 2 years.] Serum concentrations of SHR-A2102 [Time Frame: Up to approximately 2 years.] Serum concentrations of SHR-A2102 toxin [Time Frame: Up to approxim…	2024-12-01	Anticipated							2026-07-01	Anticipated
548332	ChiCTR2400093839 TrialTroveID-548332	A prospective study of iliac artery infusion chemotherapy or vedicizumab combined with tislelizumab and local infusion in the treatment of high-risk NMIBC based on Her2 expression	I	Open	Oncology	Oncology: Bladder	(N/A); Line of therapy N/A	Urethral Neoplasms; Urinary Bladder Neoplasms	Trialtrove	(Other Hospital/Academic/Medical Center)	Sponsor	Academic					tislelizumab disitamab vedotin	PD-1 antagonist; Immuno-oncology therapy; Immune checkpoint inhibitor Tubulin inhibitor	programmed cell death 1 erb-b2 receptor tyrosine kinase 2	Anticancer, immunological Anticancer, other	Biological > Protein > Antibody > Humanized monoclonal antibody; Biological > Protein > Antibody > Monoclonal antibody, other Biological > Protein > Antibody > Antibody-drug conjugate; Biological > Protein > Antibody > Monoclonal antibody, other; Small molecule > Synthetic small molecule						PCYT1A	Diagnostic; Predisposing; Prognostic	To evaluate the recurrence-free survival of bladder-sparing treatment for high-risk NMIBC based on Her2 expression with intra-iliac artery infusion chemotherapy or vedicizumab combined with tislelizumab and local infusion.	Disease-free survival Overall survival	Efficacy > Survival Efficacy > Survival	1-year recurrence-free survival rate			Secondary study objective: To evaluate the correlation between bladder-sparing treatment for high-risk NMIBC based on Her2 expression with patient benefit. Bladder retention rate Adverse Reactions	2024-08-01	Actual							2028-08-01	Anticipated
547480	NCT06724159 SOGUG-PRINCIS TrialTroveID-547480	PRINCIS Study ("Public Health Clinical Research Project"): Observational Study of the Effectiveness of Drugs Funded by the National Health System for Genitourinary Tumors.	III	Planned	Oncology	Oncology: Bladder; Oncology: Prostate; Oncology: Renal; Oncology: Testicular	(N/A); Line of therapy N/A	Carcinoma, Renal Cell; Kidney Neoplasms; Prostatic Neoplasms; Testicular Neoplasms; Urethral Neoplasms; Urinary Bladder Neoplasms; Urogenital Neoplasms; Wilms Tumor	Trialtrove	Spanish Oncology GenitoUrinary Group (Other Cooperative Group)	Sponsor Collaborator	Cooperative Group Cooperative Group					nivolumab enfortumab vedotin darolutamide	PD-1 antagonist; Immuno-oncology therapy; Immune checkpoint inhibitor Tubulin inhibitor; Nectin-4 antagonist; Tubulin polymerization inhibitor Selective androgen receptor modulator; Androgen receptor antagonist	programmed cell death 1 nectin cell adhesion molecule 4 androgen receptor; mechanistic target of rapamycin kinase	Immunomodulator, anti-infective; Anticancer, immunological Anticancer, immunological Anticancer, hormonal	Biological > Protein > Antibody > Human monoclonal antibody; Biological > Protein > Antibody > Monoclonal antibody, other Biological > Protein > Antibody > Antibody-drug conjugate; Biological > Protein > Antibody > Monoclonal antibody, other; Small molecule > Synthetic small molecule Small molecule; Small molecule > Synthetic small molecule								SOGUG-PRINCIS is a retrospective (regarding patient inclusion) and prospective follow-up, epidemiological, non-interventional, non-blinded, non-randomized, multicenter, national observational study with drugs. This study will collect data from patients with genitourinary tumors to analyze the effectiveness under routine clinical practice conditions of drugs recently approved for funding in the Sp…	Disease-free survival Overall survival Recurrence	Efficacy > Survival Efficacy > Survival Efficacy > Clinical Response/Remission	Progresion-free survival rate at 18 months [Time Frame: 18 months after the initiation of study treatment] For TRIDA substudy. Defined as the percentage of patients alive and free of progression of the disease (estimated by Kaplan-Meier method) at 18 months. Patients without event are censored in their last follow-up Relapse-free survival rate at 24 months [Time Frame: 24 months after the first d…				2024-12-01	Anticipated							2027-12-01	Anticipated
545162	TrialTroveID-545162	A Clinical Study of 9MW2821 Intended for Perioperative urothelial carcinoma	I	Planned	Oncology	Oncology: Bladder; Oncology: Renal	(N/A); Adjuvant; Neoadjuvant	Carcinoma, Renal Cell; Kidney Neoplasms; Urethral Neoplasms; Urinary Bladder Neoplasms; Wilms Tumor	Trialtrove	Mabwell (Shanghai) Bioscience Co.	Sponsor	Industry, all other pharma	China		Shanghai	200120	9MW-2821	Tubulin inhibitor; PD-1 antagonist; Nectin-4 antagonist; Immuno-oncology therapy; Immune checkpoint inhibitor	nectin cell adhesion molecule 4	Anticancer, immunological	Biological > Protein > Antibody > Antibody-drug conjugate; Small molecule > Synthetic small molecule	surgical intervention	Not applicable		Miscellaneous	Small molecule > Synthetic small molecule			To evaluate 9MW2821 Intended for Perioperative urothelial carcinoma			N/A
543865	4473 NCT06682728 TrialTroveID-543865 UCI 23-59	Adjuvant Sacituzumab Govitecan Plus Nivolumab in Patients with Muscle-Invasive Urothelial Carcinoma At High-Risk for Recurrence	II	Open	Oncology	Oncology: Bladder; Oncology: Renal	(N/A); Adjuvant; Neoadjuvant; PD-1 Naive; PD-L1 Naive; Second line	Carcinoma; Carcinoma, Renal Cell; Carcinoma, Transitional Cell; Kidney Neoplasms; Recurrence; Urethral Neoplasms; Urinary Bladder Neoplasms; Wilms Tumor	Trialtrove	University of California Medical Center, Irvine Gilead Sciences	Sponsor Collaborator	Academic Industry, Top 20 Pharma	United States	CA	Foster City	94404	sacituzumab govitecan	DNA topoisomerase I inhibitor	tumor associated calcium signal transducer 2	Anticancer, immunological	Biological > Protein > Antibody > Antibody-drug conjugate; Biological > Protein > Antibody > Monoclonal antibody, other; Small molecule > Synthetic small molecule	nivolumab	PD-1 antagonist; Immuno-oncology therapy; Immune checkpoint inhibitor	programmed cell death 1	Immunomodulator, anti-infective; Anticancer, immunological	Biological > Protein > Antibody > Human monoclonal antibody; Biological > Protein > Antibody > Monoclonal antibody, other	albumin; NLRP1	Diagnostic; Predictive; Predisposing; Prognostic	This is a phase 2 study, single-arm study of adjuvant combination therapy with Sacituzumab Govitecan and Nivolumab in patients with muscle-invasive urothelial carcinoma of the bladder, ureter, or upper tract, who are high risk for cancer recurrence post curative-intent surgery based on surgical pathology.	Disease-free survival	Efficacy > Survival	Primary Objective [Time Frame: 6 months after last patient enrollment] To determine investigator-assessed disease-free survival (DFS) at 6 months.	Adverse Events Circulating Tumor Cells Disease-free survival Metastasis-free survival Overall survival Recurrence	Safety/Toxicity > Adverse Drug Reactions Efficacy > Clinical Response/Remission Efficacy > Survival Efficacy > Survival Efficacy > Survival Efficacy > Clinical Response/Remission	Secondary (1) [Time Frame: Time from Cycle1 Day 1 of study treatment to first occurrence of a disease free survival event, up to 5 years.] To determine investigator-assessed DFS (i.e. time from Cycle 1 Day 1 (C1D1) of study treatment to first occurrence of a DFS event), defined as any of the following: 1. Local (pelvic) recurrence of UC (including regional lymph nodes) 2. Urinary tract recurrence…	2024-11-15	Actual							2026-12-01	Anticipated
543441	ChiCTR2400092028 TrialTroveID-543441	The Real-world Observational Study on the Efficacy and Safety of Disitamab Vedotin Combined with Tislelizumab in the Adjuvant Treatment of HER2-expressing UTUC Patients with High-risk Recurrence Factors After Radical Surgery	III	Open	Oncology	Oncology: Bladder; Oncology: Renal	(N/A); Adjuvant; HER2 negative; HER2 positive; Squamous Cell	Carcinoma, Renal Cell; Kidney Neoplasms; Urethral Neoplasms; Urinary Bladder Neoplasms; Wilms Tumor	Trialtrove	(Other Hospital/Academic/Medical Center)	Sponsor	Academic					tislelizumab disitamab vedotin	PD-1 antagonist; Immuno-oncology therapy; Immune checkpoint inhibitor Tubulin inhibitor	programmed cell death 1 erb-b2 receptor tyrosine kinase 2	Anticancer, immunological Anticancer, other	Biological > Protein > Antibody > Humanized monoclonal antibody; Biological > Protein > Antibody > Monoclonal antibody, other Biological > Protein > Antibody > Antibody-drug conjugate; Biological > Protein > Antibody > Monoclonal antibody, other; Small molecule > Synthetic small molecule						albumin; ERBB2; GPT; ZNF135	Diagnostic; Predictive; Predisposing; Prognostic	To evaluate the efficacy and safety of disitamab vedotin combined with tislelizumab in the adjuvant treatment of HER2-expressing UTUC patients with high-risk recurrence factors after radical surgery.	Disease-free survival	Efficacy > Survival	Primary indicator Disease-free survival biomarkers exploration	Disease-free survival Metastasis-free survival Overall survival	Efficacy > Survival Efficacy > Survival Efficacy > Survival	Secondary indicator overall survival metastasis-free survival local recurrence-free survival adverse effects ECOG PS score	2024-06-01	Actual	24	Anticipated	2026-06-01	Anticipated	60.03	Anticipated	2031-06-01	Anticipated			0.25	Anticipated
542483	EUCT Number: 2024-512421-92-00 JK06.1.01 NCT06667960 TrialTroveID-542483	A Phase I/II, Multicenter, Open Label, Dose Escalation & Dose Expansion Study of JK06, a 5T4 Antibody Drug Conjugate, in Patients With Unresectable Locally Advanced or Metastatic Cancer	I/II	Open	Oncology	Oncology: Bladder; Oncology: Breast; Oncology: Cervical; Oncology: Endometrial; Oncology: Esophageal; Oncology: Gastric; Oncology: Head/Neck; Oncology: Lung, Non-Small Cell; Oncology: Ovarian; Oncology: Prostate; Oncology: Renal; Oncology: Soft Tissue Sarcoma; Oncology: Unspecified Solid Tumor	Estrogen receptor positive; HER2 negative; Progesterone receptor positive; Second line; Squamous Cell; Stage III; Stage IV; Third line	Breast Neoplasms; Carcinoma, Non-Small-Cell Lung; Carcinoma, Renal Cell; Endometrial Neoplasms; Esophageal Neoplasms; Fibrosarcoma; Head and Neck Neoplasms; Kidney Neoplasms; Leiomyosarcoma; Liposarcoma; Neoplasm Metastasis; Ovarian Neoplasms; Prostatic Neoplasms; Rhabdomyosarcoma; Sarcoma; Stomach Neoplasms; Synovial Sarcoma; Urethral Neoplasms; Urinary Bladder Neoplasms; Uterine Cervical Neopla…	Trialtrove	Shenzhen Salubris Pharmaceuticals Co.	Sponsor	Industry, generic	China		Shenzhen	518048	JK-06	Unidentified pharmacological activity	Unspecified	Anticancer, other	Biological > Protein > Antibody > Antibody-drug conjugate; Biological > Protein > Antibody > Bispecific antibody; Small molecule > Synthetic small molecule						albumin; ALK; CD4; EGFR; ERBB2; ROS1; TPBG	Companion Diagnosis; Diagnostic; Predictive; Predisposing; Prognostic	This is a Phase 1/2, open-label, multi-center, first-in-human, dose escalation and cohort expansion study evaluating multiple doses and schedules of intravenously administered JK06 in patients with unresectable locally, advanced or metastatic cancer. To evaluate JK06 for solid tumours known to express 5T4 To evaluate the safety, pharmacokinetics and preliminary efficacy of JK06. The primary objec…	Adverse Events Dose-limiting toxicities Maximum tolerated dose Safety and Tolerability Serious Adverse Events Treatment Emergent Adverse Events	Safety/Toxicity > Adverse Drug Reactions Safety/Toxicity > Safety And Tolerability Safety/Toxicity > Safety And Tolerability Safety/Toxicity > Safety And Tolerability Safety/Toxicity > Serious Adverse Events Safety/Toxicity > Adverse Drug Reactions	Dose-limiting Toxicity (DLT) [Time Frame: First 21 days of treatment.] The incidence of DLTs during the DLT assessment period. Dose-Finding [Time Frame: From First Patient Dosed to end of Escalation, up to 14 months.] Determination of the maximum-tolerated dose/recommended Phase 2 dose. Incidence of Treatment-Emergent Adverse Events [Safety and Tolerability] [Time Frame: First treatment through 2…	Area under the curve score Clinical benefit rate Cmax Complete response Immunogenicity (other timeframe) Immunogenicity Overall response rate Partial response Progression-free survival Response evaluation criteria in solid tumors Stable Disease Tmax	Pharmacokinetics/Pharmacodynamics > Pharmacokinetics/Pharmacodynamics Efficacy > Clinical Response/Remission Pharmacokinetics/Pharmacodynamics > Pharmacokinetics/Pharmacodynamics Efficacy > Clinical Response/Remission Efficacy > Immunological Response Safety/Toxicity > Adverse Drug Reactions Efficacy > Clinical Response/Remission Efficacy > Clinical Response/Remission Efficacy > Survival Efficacy…	Pharmacokinetics of JK06 [Time Frame: Day 1 of dosing through 7 days post last dose.] Maximum Plasma Concentration (Cmax) Pharmacokinetics of JK06 [Time Frame: Day 1 of dosing through 7 days post last dose.] Area Under the Curve (AUC) Immunogenicity of JK06 by blood level measurement [Time Frame: Day 1 of dosing through 7 days post last dose.] Lab draws at protocol defined intervals to measure Im…	2024-10-23	Actual							2028-04-01	Anticipated
541885	2024-513307-13-00 DS6000-126 NCT06660654 TrialTroveID-541885	REJOICE-PanTumor01: A Phase II, Multicenter, Open-Label, Pan-Tumor Trial to Evaluate Efficacy and Safety of Raludotatug Deruxtecan (R-DXd) in Participants With Advanced/Metastatic Solid Tumors	II	Planned	Oncology	Oncology: Bladder; Oncology: Cervical; Oncology: Endometrial; Oncology: Ovarian; Oncology: Renal	Adenocarcinoma; PD-1 Refractory; PD-L1 Refractory; Second line; Squamous Cell; Stage II; Stage III; Stage IV	Carcinoma, Renal Cell; Endometrial Neoplasms; Kidney Neoplasms; Neoplasms; Ovarian Neoplasms; Urethral Neoplasms; Urinary Bladder Neoplasms; Uterine Cervical Neoplasms; Wilms Tumor	Trialtrove	Daiichi Sankyo Merck & Co./Merck Sharp & Dohme (MSD)	Sponsor Collaborator	Industry, all other pharma Industry, Top 20 Pharma	Japan United States	NJ	Chuo-ku Rahway	103-8426 07065	raludotatug deruxtecan	DNA topoisomerase I inhibitor; Cadherin antagonist	cadherin 6	Anticancer, other	Biological > Protein > Antibody > Antibody-drug conjugate; Biological > Protein > Antibody > Monoclonal antibody, other; Small molecule > Synthetic small molecule						CDH6; TTR; VEGFA	Diagnostic; Predictive; Predisposing; Prognostic	To assess efficacy and safety of raludotatug deruxtecan (R-DXd) monotherapy in locally advanced or metastatic solid tumors with various cadherin-6 (CDH6) expression levels, including gynecological cancers (endometrial cancer, cervical cancer, and non-high-grade serous ovarian cancer) and genitourinary cancers (urothelial cancer and clear cell renal cell carcinoma \[ccRCC\]).	Adverse Events Clinical benefit rate Complete response Overall response rate Partial response Response evaluation criteria in solid tumors Serious Adverse Events Stable Disease Treatment Emergent Adverse Events	Safety/Toxicity > Adverse Drug Reactions Efficacy > Clinical Response/Remission Efficacy > Clinical Response/Remission Efficacy > Clinical Response/Remission Efficacy > Clinical Response/Remission Efficacy > Clinical Response/Remission Safety/Toxicity > Serious Adverse Events Efficacy > Clinical Response/Remission Safety/Toxicity > Adverse Drug Reactions	Objective Response Rate as Assessed by the Investigator (All Cohorts Except ccRCC) [Time Frame: Baseline up to 32 months] Objective response rate (ORR) is defined as the proportion of participants with a best overall response (BOR) of confirmed complete response (CR) or confirmed partial response (PR) according to RECIST version 1.1 criteria. Disease Control Rate (DCR) as Assessed by the Investig…	Clinical benefit rate Cmax Complete response Disease Progression Duration of overall response Overall response rate Partial response Progression-free survival Response evaluation criteria in solid tumors Stable Disease Time to response	Efficacy > Clinical Response/Remission Pharmacokinetics/Pharmacodynamics > Pharmacokinetics/Pharmacodynamics Efficacy > Clinical Response/Remission Efficacy > Disease Progression Efficacy > Clinical Response/Duration Efficacy > Clinical Response/Remission Efficacy > Clinical Response/Remission Efficacy > Survival Efficacy > Clinical Response/Remission Efficacy > Clinical Response/Remission Effica…	Progression-free Survival (PFS) as Assessed by the Investigator [Time Frame: Baseline up to 32 months] Progression-free survival (PFS) is defined as the time interval from the start date of trial intervention to the date of radiographic disease progression according to RECIST version 1.1 criteria or death due to any cause, whichever comes first. Duration of Response (DoR) as Assessed by the Inves…	2024-12-31	Anticipated							2027-09-30	Anticipated
541258	NCT06657157 P-EVOLUTION TrialTroveID-541258	Peripheral Neuropathy in Patients Receiving Pembrolizumab and Enfortumab Vedotin As First Line Treatment for Metastatic or Locally Advanced Urothelial Carcinoma. an Investigator-Initiated, Prospective, Multicenter, Non-Interventional Trial.	III	Open	Oncology	Oncology: Bladder; Oncology: Renal	First line; PD-L1 Naive; Stage III; Stage IV	Carcinoma, Renal Cell; Kidney Neoplasms; Urethral Neoplasms; Urinary Bladder Neoplasms; Wilms Tumor	Trialtrove	(Other Hospital/Academic/Medical Center)	Sponsor	Academic					enfortumab vedotin pembrolizumab	Tubulin inhibitor; Nectin-4 antagonist; Tubulin polymerization inhibitor PD-1 antagonist; Immuno-oncology therapy; Immune checkpoint inhibitor	nectin cell adhesion molecule 4 programmed cell death 1	Anticancer, immunological Anticancer, immunological	Biological > Protein > Antibody > Antibody-drug conjugate; Biological > Protein > Antibody > Monoclonal antibody, other; Small molecule > Synthetic small molecule Biological > Protein > Antibody > Humanized monoclonal antibody; Biological > Protein > Antibody > Monoclonal antibody, other								The P-EVOLUTION trial is a prospective, multicenter, non-interventional observational study aimed at investigating peripheral neuropathy in patients receiving first-line treatment for metastatic or locally advanced urothelial carcinoma with enfortumab vedotin (EV) and pembrolizumab (P).	Common Terminology Criteria for Adverse Events Neuropathy	Safety/Toxicity > Adverse Drug Reactions Safety/Toxicity > Adverse Drug Reactions	Primary Outcome Measures Incidence of peripheral neuropathy ≥ CTCAE grade 2 [Time Frame: baseline, week 18, week 36, week 52, and End of Treatment (defined as the administration of the last dose of EV/P)] Incidence of peripheral neuropathy ≥ grade 2 at baseline, week 18, week 36, week 52, and at End of Treatment (defined as the administration of the last dose of EV/P) assessed by the Patient Neur…	Adverse Events Common Terminology Criteria for Adverse Events Disease Progression Neuropathy Overall survival Progression-free survival Quality of Life	Safety/Toxicity > Adverse Drug Reactions Safety/Toxicity > Adverse Drug Reactions Efficacy > Disease Progression Safety/Toxicity > Adverse Drug Reactions Efficacy > Survival Efficacy > Survival HEOR > Health-Related Quality Of Life	Secondary Outcome Measures Change of degree of sensory, motor and/or autonomic peripheral neuropathy applying the EORTC-CIPN20 questionnaire [Time Frame: Baseline, week 18, week 36, week 52, and End of Treatment (defined as the administration of the last dose of EV/P)] A higher EORTC-CIPN20 score indicates a worse degree of neuropathy. Change of Quality of life (QoL) applying the FACT/GOG-NTX que…	2024-10-24	Actual							2026-07-01	Anticipated
539757	2024-514983-23 2870-027 MK-2870-027 NCT06637423 TrialTroveID-539757 TroFuse-027 U1111-1308-6998	A Phase I/II Open-label Clinical Study to Evaluate the Safety and Efficacy of Intravesical Sacituzumab Tirumotecan (Sac-TMT, MK-2870) in Participants With Intermediate-risk Nonmuscle Invasive Bladder Cancer (NMIBC)	I/II	Open	Oncology	Oncology: Bladder	Line of therapy N/A; Stage 0; Stage I	Non-Muscle Invasive Bladder Neoplasms; Urethral Neoplasms; Urinary Bladder Neoplasms	Trialtrove	Merck & Co./Merck Sharp & Dohme (MSD)	Sponsor	Industry, Top 20 Pharma	United States	NJ	Rahway	07065	sacituzumab tirumotecan	DNA topoisomerase I inhibitor	tumor associated calcium signal transducer 2	Anticancer, other	Biological > Protein > Antibody > Antibody-drug conjugate; Biological > Protein > Antibody > Monoclonal antibody, other						TPSG1	Prognostic	The goal of the study is to learn about the safety of Sacituzumab Tirumotecan and if people can tolerate it when given in the bladder and find the highest dose that people can take without having certain problems. Researchers will then choose a dose level of Sacituzumab Tirumotecan to use in future studies to learn how well the drug works.	Adverse Events Common Terminology Criteria for Adverse Events Dose-limiting toxicities	Safety/Toxicity > Adverse Drug Reactions Safety/Toxicity > Adverse Drug Reactions Safety/Toxicity > Safety And Tolerability	Primary Outcome Measures Number of Participants with Dose Limiting Toxicity (DLT) [Time Frame: Up to approximately 7 weeks] DLT will be defined as any drug-related adverse event (AE) observed during the DLT evaluation period (7 weeks). All toxicities will be graded using National Cancer Institute Common Terminology for Adverse Events (NCI CTCAE) version 5.0. Number of Participants Experiencing an…	Area under the curve score Clinical benefit rate Cmax Cmin Complete response-duration Elimination half-life Response rate	Pharmacokinetics/Pharmacodynamics > Pharmacokinetics/Pharmacodynamics Efficacy > Clinical Response/Remission Pharmacokinetics/Pharmacodynamics > Pharmacokinetics/Pharmacodynamics Pharmacokinetics/Pharmacodynamics > Pharmacokinetics/Pharmacodynamics Efficacy > Clinical Response/Remission Pharmacokinetics/Pharmacodynamics > Pharmacokinetics/Pharmacodynamics Efficacy > Clinical Response/Remission	Secondary Outcome Measures Area Under the Serum Concentration-Time Curve (AUC) of sacituzumab tirumotecan (sac-TMT) Antibody-Drug Conjugate (ADC) Blood samples will be collected to determine the AUC of sac-TIMT ADC [Time Frame: Up to approximately 6 weeks] Maximum Serum Concentration (Cmax) of sac-TMT ADC Blood samples will be collected to determine the Cmax of sac-TMT ADC [Time Frame: Up to appr…	2024-12-20	Actual							2026-06-30	Anticipated
539549	CTR20243811 NCT06639347 SHR-A2102-207 TrialTroveID-539549	An Open Label, Multicenter, Phase Ib/Il Study to Evaluate the Safety, Tolerability, and Efficacy of SHR A2102 in Combination With Other Anti-cancer Agents in Patients With Advanced Urothelial Carcinoma	I/II	Open	Oncology	Oncology: Bladder; Oncology: Renal	First line; Second line; Stage III; Stage IV	Carcinoma; Carcinoma, Renal Cell; Carcinoma, Transitional Cell; Kidney Neoplasms; Urethral Neoplasms; Urinary Bladder Neoplasms; Wilms Tumor	Trialtrove	Jiangsu Hengrui Pharmaceuticals Co./Shanghai Hengrui Pharmaceutical	Sponsor	Industry, all other pharma	China		Lianyungang	222047	adebrelimab ipilimumab, CStone Pharmaceuticals SHR-A2102	PD-L1 antagonist; Immuno-oncology therapy; Immune checkpoint inhibitor CTLA4 antagonist; Immuno-oncology therapy; Immune checkpoint inhibitor Nectin-4 antagonist; Immuno-oncology therapy; Immune checkpoint inhibitor	CD274 molecule cytotoxic T-lymphocyte associated protein 4 nectin cell adhesion molecule 4	Anticancer, immunological Anticancer, immunological Anticancer, immunological	Biological > Protein > Antibody > Humanized monoclonal antibody; Biological > Protein > Antibody > Monoclonal antibody, other Biological > Biological, other > Biosimilar; Biological > Protein > Antibody > Human monoclonal antibody; Biological > Protein > Antibody > Monoclonal antibody, other Biological > Protein > Antibody > Antibody-drug conjugate; Biological > Protein > Antibody > Monoclonal an…						MTUS1; MTUS2	Diagnostic; Predictive; Predisposing; Prognostic	The study is being conducted to evaluate the safety, tolerability and efficacy of SHR-A2102 for injection with Antitumor Therapy in Advanced Urothelial Carcinoma. To explore the reasonable dosage of SHR-A2102 for Advanced Urothelial Carcinoma. To explore the relationship between the expression status and efficacy of Nectin-4 and PD-L1 in tumor tissues of subjects with advanced solid tumors.	Adverse Events Overall response rate Safety and Tolerability	Safety/Toxicity > Adverse Drug Reactions Efficacy > Clinical Response/Remission Safety/Toxicity > Safety And Tolerability	Primary Outcome Measures Phase I: RP2D of SHR-A2102 combined with Adebrelimab and SHR-8068 in patients with advanced urothelial cancer [Time Frame: Up to approximately 5 years] Phase I: Incidence and severity of adverse events [Time Frame: Up to approximately 5 years] Phase II: ORR by investigator assessment [Time Frame: Up to approximately 5 years] Main objectives: To evaluate the safety and tol…	Adverse Events Clinical benefit rate Immunogenicity (other timeframe) Immunogenicity Neutralizing antibody response Overall response rate Overall survival Progression-free survival Safety and Tolerability	Safety/Toxicity > Adverse Drug Reactions Efficacy > Clinical Response/Remission Efficacy > Immunological Response Safety/Toxicity > Adverse Drug Reactions Efficacy > Immunological Response Efficacy > Clinical Response/Remission Efficacy > Survival Efficacy > Survival Safety/Toxicity > Safety And Tolerability	Secondary Outcome Measures Phase I: ORR by investigator assessment [Time Frame: Up to approximately 5 years] Phase I: DCR by investigator assessment [Time Frame: Up to approximately 5 years] Phase I: DoR by investigator assessment [Time Frame: Up to approximately 5 years] Phase I: PFS by investigator assessment [Time Frame: Up to approximately 5 years] Phase I: OS by investigator assessment [Time…	2024-11-04	Actual							2027-05-31	Anticipated
538595	2024YF042-01 NCT06630871 TrialTroveID-538595	A Prospective, Multicenter, Single-Arm, Phase II, Exploratory Clinical Trial Evaluating the Efficacy and Safety of Disitamab Vedotin Plus Tislelizumab Combined with Re-TURBT in the Treatment of HER-2-high Expression(2+-3+) Non-muscle Invasive Bladder Cancer At High-risk and Very High-risk.	II	Planned	Oncology	Oncology: Bladder	HER2 positive; Second line; Stage 0; Stage I	Non-Muscle Invasive Bladder Neoplasms; Urethral Neoplasms; Urinary Bladder Neoplasms	Trialtrove	(Other Hospital/Academic/Medical Center) BeiGene RemeGen	Sponsor Collaborator Collaborator	Academic Industry, all other pharma Industry, all other pharma	China China		Beijing Yantai	102206 264006	tislelizumab disitamab vedotin	PD-1 antagonist; Immuno-oncology therapy; Immune checkpoint inhibitor Tubulin inhibitor	programmed cell death 1 erb-b2 receptor tyrosine kinase 2	Anticancer, immunological Anticancer, other	Biological > Protein > Antibody > Humanized monoclonal antibody; Biological > Protein > Antibody > Monoclonal antibody, other Biological > Protein > Antibody > Antibody-drug conjugate; Biological > Protein > Antibody > Monoclonal antibody, other; Small molecule > Synthetic small molecule	trastuzumab surgical intervention	ErbB-2 antagonist Not applicable	erb-b2 receptor tyrosine kinase 2	Anticancer, immunological Miscellaneous	Biological > Protein > Antibody > Humanized monoclonal antibody Small molecule > Synthetic small molecule	ERBB2	Diagnostic; Predictive; Predisposing; Prognostic	This prospective, multicenter, single-arm phase II trial aims to evaluate the clinical efficacy and safety of the combination therapy of Disitamab Vedotin with Tislelizumab and a second transurethral resection for the treatment of high-risk, very high-risk NMIBC with HER2 2+-3+.	Disease Progression Event-free survival Overall survival	Efficacy > Disease Progression Efficacy > Survival Efficacy > Survival	The primary endpoint for evaluation in this study phase is the 1-year event-free survival (EFS) Primary Outcome Measures: 1-year Event-Free Survival rate [Time Frame: From date of randomization until the date of any event occurrence, whichever came first，assessed up to 12 months] The possibility of patients have not experienced any events for at least 12 months after receiving treatment, includin…	Adverse Events Disease Progression Disease-free survival EORTC Quality of Life Questionnaire Event-free survival Overall survival Quality of Life Recurrence	Safety/Toxicity > Adverse Drug Reactions Efficacy > Disease Progression Efficacy > Survival Efficacy > Health-Related Quality Of Life (Patient Reported Outcomes) Efficacy > Survival Efficacy > Survival HEOR > Health-Related Quality Of Life Efficacy > Clinical Response/Remission	Secondary endpoints including 3-year EFS, 2-year bladder intact disease-free survival (BIDFS), time to total cystectomy, overall survival (OS), quality of life (QLQ-C30), and adverse events. Secondary Outcome Measures: 3-years Event-Free Survival rate [Time Frame: From date of randomization until the date of any event occurrence, whichever came first，assessed up to 36 months] The possibility of p…	2024-10-01	Anticipated							2026-10-01	Anticipated
537227	TrialTroveID-537227	Efficacy and biomarker analysis of neoadjuvant disitamab vedotin combined immunotherapy in patients with muscle-invasive bladder cancer: A multi-center real-world study	IV	Completed	Oncology	Oncology: Bladder	Neoadjuvant; Stage II	Urethral Neoplasms; Urinary Bladder Neoplasms	Trialtrove	(Other Hospital/Academic/Medical Center)	Sponsor	Academic					tislelizumab disitamab vedotin toripalimab	PD-1 antagonist; Immuno-oncology therapy; Immune checkpoint inhibitor Tubulin inhibitor PD-1 antagonist; Immune checkpoint inhibitor	programmed cell death 1 erb-b2 receptor tyrosine kinase 2 programmed cell death 1	Anticancer, immunological Anticancer, other Anticancer, immunological	Biological > Protein > Antibody > Humanized monoclonal antibody; Biological > Protein > Antibody > Monoclonal antibody, other Biological > Protein > Antibody > Antibody-drug conjugate; Biological > Protein > Antibody > Monoclonal antibody, other; Small molecule > Synthetic small molecule Biological > Protein > Antibody > Humanized monoclonal antibody; Biological > Protein > Antibody > Monoclonal …								To evaluate the Efficacy and biomarker analysis of neoadjuvant disitamab vedotin combined immunotherapy in patients with muscle-invasive bladder cancer	Complete response Partial response	Efficacy > Clinical Response/Remission Efficacy > Clinical Response/Remission	The primary outcome was pathological downstaging, including complete pathological response (CR: pT0N0M0) and partial response (PR: pTa, Tis, and T1N0M0).	Disease-free survival	Efficacy > Survival	The secondary outcome was disease free survival (DFS). Logistic regression and biomarker analyses were performed to identify efficacy predictors.											2024-09-09	Actual
535976	9MW2821-CP302 CTR20242828 NCT06592326 TrialTroveID-535976	A Randomized, Controlled, Open-label, Multicenter Phase 3 Clinical Study of 9MW2821 in Combination With Toripalimab Versus Standard Chemotherapy in First-line Locally Advanced or Metastatic Urothelial Cancer	III	Open	Oncology	Oncology: Bladder; Oncology: Renal	First line; PD-1 Naive; PD-L1 Naive; Squamous Cell; Stage III; Stage IV	Carcinoma, Renal Cell; Carcinoma, Transitional Cell; Kidney Neoplasms; Urethral Neoplasms; Urinary Bladder Neoplasms; Wilms Tumor	Trialtrove	Mabwell (Shanghai) Bioscience Co.	Sponsor	Industry, all other pharma	China		Shanghai	200120	toripalimab 9MW-2821	PD-1 antagonist; Immune checkpoint inhibitor Tubulin inhibitor; PD-1 antagonist; Nectin-4 antagonist; Immuno-oncology therapy; Immune checkpoint inhibitor	programmed cell death 1 nectin cell adhesion molecule 4	Anticancer, immunological Anticancer, immunological	Biological > Protein > Antibody > Humanized monoclonal antibody; Biological > Protein > Antibody > Monoclonal antibody, other Biological > Protein > Antibody > Antibody-drug conjugate; Small molecule > Synthetic small molecule	gemcitabine hydrochloride cisplatin carboplatin (iv)	DNA synthesis inhibitor; Thymidylate synthase inhibitor; DNA repair enzyme inhibitor; Cell cycle inhibitor DNA inhibitor; DNA synthesis inhibitor DNA inhibitor	checkpoint kinase 1 Not applicable Not applicable	Antiviral, other; Anticancer, antimetabolite Anticancer, alkylating Anticancer, alkylating	Small molecule; Small molecule > Synthetic small molecule; Unidentified Small molecule > Synthetic small molecule Small molecule > Synthetic small molecule	CYP3A4	Predictive; Predisposing; Prognostic	This is a randomized, controlled, open-label, multicenter phase 3 clinical study to evaluate the efficacy, safety and immunogenicity of 9MW2821 combined with Toripalimab versus standard chemotherapy in first-line locally advanced or metastatic urothelial cancer.	Overall survival Progression-free survival	Efficacy > Survival Efficacy > Survival	BICR-PFS [Time Frame: up to 50 months] Progression-free survival, assessed by BICR OS [Time Frame: up to 50 months] Overall Survival Primary endpoint and evaluation time Serial number index Evaluation time End point selection 1 BICR-PFS Analyze at the time specified in the protocol Effectiveness Indicators 2 OS Analyze at the time specified in the protocol Effectiveness Indicators	Adverse Events Cardiac Telemetry Clinical benefit rate Duration of overall response Immunogenicity (other timeframe) Immunogenicity Overall response rate Progression-free survival Safety and Tolerability Serious Adverse Events Vital signs	Safety/Toxicity > Adverse Drug Reactions Safety/Toxicity > Cardiac Measures/Events Efficacy > Clinical Response/Remission Efficacy > Clinical Response/Duration Efficacy > Immunological Response Safety/Toxicity > Adverse Drug Reactions Efficacy > Clinical Response/Remission Efficacy > Survival Safety/Toxicity > Safety And Tolerability Safety/Toxicity > Serious Adverse Events Safety/Toxicity > Seri…	ORR [Time Frame: Up to 50 months] Objective response rate, assessed by BICR or investigator DCR [Time Frame: Up to 50 months] Disease control rate, assessed by BICR or investigator DoR [Time Frame: Up to 50 months] Duration of response, assessed by BICR or investigator PFS [Time Frame: Up to 50 months] Progression-free survival, assessed by investigator AE/SAE [Time Frame: Up to 50 months] Advers…	2024-08-22	Actual							2027-09-01	Anticipated
530732	IUNU-UC-107 NCT06551233 TrialTroveID-530732	A Clinical Study on the Safety and Efficacy of 9MW2821 in Patients With High-risk Non-muscle-invasive Bladder Cancer (NMIBC) That Have Previously Failed to Intravesical Therapy	I	Open	Oncology	Oncology: Bladder	Second line; Stage 0; Stage I	Non-Muscle Invasive Bladder Neoplasms; Urethral Neoplasms; Urinary Bladder Neoplasms	Trialtrove	(Other Hospital/Academic/Medical Center)	Sponsor	Academic					9MW-2821	Tubulin inhibitor; PD-1 antagonist; Nectin-4 antagonist; Immuno-oncology therapy; Immune checkpoint inhibitor	nectin cell adhesion molecule 4	Anticancer, immunological	Biological > Protein > Antibody > Antibody-drug conjugate; Small molecule > Synthetic small molecule								Assess the safety and efficacy of 9MW2821 in patients with high-risk non-muscle-invasive bladder cancer (NMIBC) who have previously failed to intravesical therapy. Provide a new treatment option for patients with NMIBC recurrence, reduce the risk of tumor recurrence, decrease the rate of radical bladder surgery, and enhance the quality of life for patients.	Maximum tolerated dose Safety and Tolerability	Safety/Toxicity > Safety And Tolerability Safety/Toxicity > Safety And Tolerability	Primary Outcome Measures Safety and tolerability [Time Frame: up to 12 months] assess the incidence of AE/SAE RP2D and MTD [Time Frame: up to 12 months] Determine the recommended phase 2 dose (RP2D) and the maximum tolerated dose (MTD) that may occur.	Complete response-duration Disease-free survival Overall survival	Efficacy > Clinical Response/Remission Efficacy > Survival Efficacy > Survival	Secondary Outcome Measures DFS rate of 12 months [Time Frame: Up to 12 months] Disease-free survival rate of 12 months DoR of CR [Time Frame: Up to 20 months] Duration of complete response CR rate of 3/6/12 months [Time Frame: Up to 12 months] Complete response rate of 3/6/12 months DFS [Time Frame: Up to 20 months] Disease-free survival Duration to radical cystectomy [Time Frame: Up to 20 months…	2024-04-22	Actual							2024-11-30	Anticipated
528547	NCT06528483 preSAVE PreSAVE INT 2024 TrialTroveID-528547	Bladder Preservation With Sacituzumab Govitecan + Zimberelimab for Muscle-Invasive Bladder Cancer in Cisplatin-unfit and Unwilling for Cystectomy Patients: Phase II Trial	II	Planned	Oncology	Oncology: Bladder	Line of therapy N/A; Squamous Cell; Stage II; Stage III; Stage IV	Carcinoma; Urethral Neoplasms; Urinary Bladder Neoplasms	Trialtrove	(Other Hospital/Academic/Medical Center) Gilead Sciences	Sponsor Collaborator	Academic Industry, Top 20 Pharma	United States	CA	Foster City	94404	sacituzumab govitecan zimberelimab	DNA topoisomerase I inhibitor PD-1 antagonist; Immuno-oncology therapy; Immune checkpoint inhibitor	tumor associated calcium signal transducer 2 programmed cell death 1	Anticancer, immunological Anticancer, immunological; Anti-inflammatory	Biological > Protein > Antibody > Antibody-drug conjugate; Biological > Protein > Antibody > Monoclonal antibody, other; Small molecule > Synthetic small molecule Biological > Protein > Antibody > Human monoclonal antibody; Biological > Protein > Antibody > Monoclonal antibody, other						albumin; CD4	Diagnostic; Predictive; Predisposing; Prognostic	Patients with MIBC N0/N1 unwilling or unfit for cystectomy will receive SG + Zimberelimab for 3 cycles of treatment prior of first radiological and TURB re-evaluation. Patients with stable disease or downstaging will continue Zimberelimab up to 1 year. The goal of this trial is to demonstate that Sacituzumab Govitecan + Zimberelimab can avoid cistectomy and can prolong or avoid recurrence to meta…	Event-free survival	Efficacy > Survival	Primary Outcome Measures Event-Free Survival (EFS) [Time Frame: 24 months] clinical evidence of new or progressing nodal or any distant metastatic disease, radical cystectomy, or death due to any cause from date of inclusion to the first documentation of a EFS event. Patients last known to be EFS event-free are censored at the date of last event-free cystoscopy and/or CT scan. Those patients with…	Adverse Events Circulating Tumor Cells Common Terminology Criteria for Adverse Events Magnetic Resonance Imaging Partial response Response evaluation criteria in solid tumors	Safety/Toxicity > Adverse Drug Reactions Efficacy > Clinical Response/Remission Safety/Toxicity > Adverse Drug Reactions Efficacy > Imaging Efficacy > Clinical Response/Remission Efficacy > Clinical Response/Remission	Secondary Outcome Measures clinical or pathological downstaging [Time Frame: 24 months] Participants experiencing partial response according to RECIST v1.1 criteria and/or pathological downstaging as from pT2 to non muscle-invasive disease after SG + Zimberelimab treatment Number of Participants treated with Pembrolizumab + Enfortumab Vedotin who experience AEs/SAEs [Time Frame: 24 months] The in…	2024-12-02	Anticipated							2026-12-31	Anticipated
528317	EA8231 NCI-2024-06208 NCT06524544 TrialTroveID-528317 U10CA180820	A Phase III Randomized Trial of Pembrolizumab in Combination With Sacituzumab Govitecan vs Sacituzumab Govitecan Alone in Anti-PD(L)1-Resistant Advanced Urothelial Cancer	III	Planned	Oncology	Oncology: Bladder	PD-1 Refractory; PD-L1 Refractory; Stage III; Stage IV; Third line	Carcinoma; Carcinoma, Transitional Cell; Urethral Neoplasms; Urinary Bladder Neoplasms	Trialtrove	National Institutes of Health/National Cancer Institute	Sponsor	Government					pembrolizumab	PD-1 antagonist; Immuno-oncology therapy; Immune checkpoint inhibitor	programmed cell death 1	Anticancer, immunological	Biological > Protein > Antibody > Humanized monoclonal antibody; Biological > Protein > Antibody > Monoclonal antibody, other	sacituzumab govitecan	DNA topoisomerase I inhibitor	tumor associated calcium signal transducer 2	Anticancer, immunological	Biological > Protein > Antibody > Antibody-drug conjugate; Biological > Protein > Antibody > Monoclonal antibody, other; Small molecule > Synthetic small molecule	FGFR2; FGFR3; GPT; PDCD1; SRPX; UGT1A1	Diagnostic; Predictive; Predisposing; Prognostic	To evaluate clinical benefit rate (complete response [CR]/partial response [PR] /stable disease [SD]) between the sacituzumab govitecan monotherapy arm and the sacituzumab govitecan + pembrolizumab arm.	Overall survival	Efficacy > Survival	Overall survival (OS) [Time Frame: From randomization to death due to any cause, assessed up to 5 years] OS will be characterized with the method of Kaplan-Meier and will be compared between the two treatment arms using stratified log-rank test. The hazard ratio (HR) will be estimated, and a 95% confidence interval (CI) will be reported. PRIMARY OBJECTIVE: I. To compare overall survival (OS) betw…	Adverse Events Clinical benefit rate Common Terminology Criteria for Adverse Events Complete response Disease Progression Duration of overall response EQ-5D-5L FACIT-Fatigue Overall response rate - duration Overall response rate Overall survival Partial response Progression-free survival Quality of Life Response evaluation criteria in solid tumors Stable Disease	Safety/Toxicity > Adverse Drug Reactions Efficacy > Clinical Response/Remission Safety/Toxicity > Adverse Drug Reactions Efficacy > Clinical Response/Remission Efficacy > Disease Progression Efficacy > Clinical Response/Duration HEOR > Health-Related Quality Of Life (Patient Reported Outcomes) Efficacy > Symptom Assessment (Patient Reported Outcomes) Efficacy > Clinical Response/Remission Efficac…	Progression-free survival (PFS) [Time Frame: From randomization to the earlier progression or death due to any cause, assessed up to 5 years] PFS will be assessed per Response Evaluation Criteria in Solid Tumors (RECIST) version (v) 1.1. PFS will be characterized with the method of Kaplan-Meier and will be compared between the two treatment arms using stratified log-rank test. The HR will be esti…	2025-02-06	Anticipated							2028-12-31	Anticipated
526491	BL-M17D1-101 CTR20242511 NCT06503783 TrialTroveID-526491	A Phase I Study to Evaluate the Safety, Tolerability, Pharmacokinetic Characteristics and Preliminary Efficacy of BL-M17D1 in Patients With Locally Advanced or Metastatic HER2 Positive/Negative Breast Cancer and Other Solid Tumors	I	Open	Oncology	Oncology: Bladder; Oncology: Breast; Oncology: Endometrial; Oncology: Esophageal; Oncology: Gastric; Oncology: Lung, Non-Small Cell; Oncology: Ovarian; Oncology: Renal; Oncology: Unspecified Solid Tumor	(N/A); HER2 negative; HER2 positive; Second line; Stage III; Stage IV	Breast Neoplasms; Carcinoma, Non-Small-Cell Lung; Carcinoma, Renal Cell; Endometrial Neoplasms; Esophageal Neoplasms; Kidney Neoplasms; Ovarian Neoplasms; Stomach Neoplasms; Urethral Neoplasms; Urinary Bladder Neoplasms; Wilms Tumor	Trialtrove	Sichuan Biokin Pharmaceutical Co./Sichuan Baili Pharmaceutical Co./Baili-Bio (Chengdu) Pharmaceutical Co.	Sponsor	Industry, all other pharma	China		Chengdu	610041	BL-M17D1	ErbB-2 antagonist	Unspecified	Anticancer, other	Biological > Protein > Antibody > Antibody-drug conjugate; Small molecule; Small molecule > Synthetic small molecule						ERBB2	Diagnostic; Predictive; Predisposing; Prognostic	To evaluate the safety, tolerability, pharmacokinetic characteristics and preliminary efficacy of BL-M17D1 in patients with locally advanced or metastatic HER2 positive/negative breast cancer and other solid tumors.	Dose-limiting toxicities Maximum tolerated dose Progressive disease rate Safety and Tolerability	Safety/Toxicity > Safety And Tolerability Safety/Toxicity > Safety And Tolerability Efficacy > Clinical Response/Progression Safety/Toxicity > Safety And Tolerability	Phase Ia: Dose limiting toxicity (DLT) [Time Frame: Up to 21 days after the first dose] DLTs are assessed according to NCI-CTCAE v5.0 during the first cycle and defined as occurrence of any of the toxicities in DLT definition if judged by the investigator to be possibly, probably or definitely related to study drug administration. Phase Ia: Maximum tolerated dose (MTD) [Time Frame: Up to 21 days …	Area under the curve score Clinical benefit rate Cmax Disease Progression Duration of overall response Elimination half-life Overall response rate - duration Overall response rate Progressive disease rate Response evaluation criteria in solid tumors Stable Disease Tmax Treatment Emergent Adverse Events	Pharmacokinetics/Pharmacodynamics > Pharmacokinetics/Pharmacodynamics Efficacy > Clinical Response/Remission Pharmacokinetics/Pharmacodynamics > Pharmacokinetics/Pharmacodynamics Efficacy > Disease Progression Efficacy > Clinical Response/Duration Pharmacokinetics/Pharmacodynamics > Pharmacokinetics/Pharmacodynamics Efficacy > Clinical Response/Remission Efficacy > Clinical Response/Remission Eff…	Treatment-Emergent Adverse Event (TEAE) [Time Frame: Up to approximately 24 months] TEAE is defined as any unfavorable and unintended change in the structure, function, or chemistry of the body temporally emerging, or any worsening (i.e., any clinically significant adverse change in frequency and/or intensity) of a pre-existing condition during the treatment of BL-M17D1 . The type, frequency and …	2024-08-24	Actual							2026-08-01	Anticipated
525609	B2-001 NCT06493552 TrialTroveID-525609	A Modular, Open Label, Randomized Phase II/III Trial to Assess Efficacy of Combining SEphB4-HSA (EphrinB2 Inhibitor) with Immunotherapy Regimens in Patients with EphrinB2-High Solid Tumors	II/III	Planned	Oncology	Oncology: Bladder; Oncology: Renal	First line; Stage II; Stage III; Stage IV	Carcinoma; Carcinoma, Renal Cell; Kidney Neoplasms; Urethral Neoplasms; Urinary Bladder Neoplasms; Wilms Tumor	Trialtrove	VasGene Therapeutics	Sponsor	Industry, all other pharma	United States				ephrin-B4 soluble receptor, VasGene	EphB receptor kinase inhibitor	EPH receptor B4	Symptomatic antidiabetic; Anticancer, other; Ophthalmological, other	Biological > Protein > Recombinant protein > Fusion protein	gemcitabine hydrochloride cisplatin enfortumab vedotin pembrolizumab	DNA synthesis inhibitor; Thymidylate synthase inhibitor; DNA repair enzyme inhibitor; Cell cycle inhibitor DNA inhibitor; DNA synthesis inhibitor Tubulin inhibitor; Nectin-4 antagonist; Tubulin polymerization inhibitor PD-1 antagonist; Immuno-oncology therapy; Immune checkpoint inhibitor	checkpoint kinase 1 Not applicable nectin cell adhesion molecule 4 programmed cell death 1	Antiviral, other; Anticancer, antimetabolite Anticancer, alkylating Anticancer, immunological Anticancer, immunological	Small molecule; Small molecule > Synthetic small molecule; Unidentified Small molecule > Synthetic small molecule Biological > Protein > Antibody > Antibody-drug conjugate; Biological > Protein > Antibody > Monoclonal antibody, other; Small molecule > Synthetic small molecule Biological > Protein > Antibody > Humanized monoclonal antibody; Biological > Protein > Antibody > Monoclonal antibody, ot…	NECTIN4; ZNF77	Diagnostic; Predictive; Predisposing; Prognostic	To Assess Efficacy of Combining sEphB4-HSA (EphrinB2 Inhibitor) With Immunotherapy Regimens in Patients With EphrinB2-High Solid Tumors	Complete response Magnetic Resonance Imaging Overall response rate Overall survival Response evaluation criteria in solid tumors	Efficacy > Clinical Response/Remission Efficacy > Imaging Efficacy > Clinical Response/Remission Efficacy > Survival Efficacy > Clinical Response/Remission	Primary Outcome Measures Improved pathological response (pCR) in sEphB4-HSA+Pembro vs. Standard of Care for MIBC [Time Frame: Through study completion, an average of 6 months] Pathologic complete response (pCR), a binary outcome. pCR is defined as absence of the muscle invasive component of the tumor in the radical cystectomy specimen by pathologic review. CIS (pTis), pT1, and pTa are considered …	Common Terminology Criteria for Adverse Events Disease Progression Disease-free survival Duration of overall response Event-free survival Magnetic Resonance Imaging Progression-free survival Recurrence Response evaluation criteria in solid tumors	Safety/Toxicity > Adverse Drug Reactions Efficacy > Disease Progression Efficacy > Survival Efficacy > Clinical Response/Duration Efficacy > Survival Efficacy > Imaging Efficacy > Survival Efficacy > Clinical Response/Remission Efficacy > Clinical Response/Remission	Secondary Outcome Measures Improved Disease Free Survival and/or Event Free Survival in sEphB4 vs. control for MIBC arm. [Time Frame: From date of randomization until the date of first documented progression or date of death from any cause, whichever came first, assessed up to 60 months] Event free survival (EFS): defined as time from randomization to any of the following events: documented disea…	2024-11-01	Anticipated							2029-09-01	Anticipated
524616	3475-04C EUCT Number: 2023-506387-14-00 KEYMAKER-U04 MK-3475-04C NCT06483334 Substudy 04C TrialTroveID-524616 U1111-1293-7631	A Phase I/II Randomized, Umbrella Study to Evaluate the Efficacy and Safety of MK-2870 Plus Enfortumab Vedotin (EV) With and Without Pembrolizumab, as Treatment for Participants With Advanced Urothelial Carcinoma (KEYMAKER-U04): Substudy 04C	I/II	Open	Oncology	Oncology: Bladder; Oncology: Renal	First line; PD-1 Naive; PD-1 Refractory; PD-L1 Naive; PD-L1 Refractory; Second line; Stage III; Stage IV; Third line	Carcinoma; Carcinoma, Renal Cell; Carcinoma, Transitional Cell; Kidney Neoplasms; Urethral Neoplasms; Urinary Bladder Neoplasms; Wilms Tumor	Trialtrove	Merck & Co./Merck Sharp & Dohme (MSD)	Sponsor	Industry, Top 20 Pharma	United States	NJ	Rahway	07065	pembrolizumab sacituzumab tirumotecan	PD-1 antagonist; Immuno-oncology therapy; Immune checkpoint inhibitor DNA topoisomerase I inhibitor	programmed cell death 1 tumor associated calcium signal transducer 2	Anticancer, immunological Anticancer, other	Biological > Protein > Antibody > Humanized monoclonal antibody; Biological > Protein > Antibody > Monoclonal antibody, other Biological > Protein > Antibody > Antibody-drug conjugate; Biological > Protein > Antibody > Monoclonal antibody, other	dexamethasone undisclosed - antihistamine undisclosed - histamine receptor antagonist enfortumab vedotin acetaminophen	Immunosuppressant; Corticosteroid agonist Histamine receptor antagonist Histamine H1 receptor antagonist; Histamine H2 receptor antagonist Tubulin inhibitor; Nectin-4 antagonist; Tubulin polymerization inhibitor Cyclooxygenase inhibitor	nectin cell adhesion molecule 4	Anticancer, other; Immunosuppressant; Anti-inflammatory Anti-inflammatory; Antiallergic, non-asthma Antiulcer; Antiallergic, non-asthma Anticancer, immunological Analgesic, NSAID	Small molecule > Synthetic small molecule Small molecule > Synthetic small molecule Small molecule > Synthetic small molecule Biological > Protein > Antibody > Antibody-drug conjugate; Biological > Protein > Antibody > Monoclonal antibody, other; Small molecule > Synthetic small molecule Small molecule > Synthetic small molecule	CYP3A4; insulin; LAG3; TIGIT; TNFRSF9	Diagnostic; Predictive; Predisposing; Prognostic	This study is a substudy being conducted under one pembrolizumab umbrella master study KEYMAKER-U04. The substudy will consist of 2 parts. Part 1 will evaluate the safety and preliminary efficacy of sacituzumab tirumotecan plus enfortumab vedotin (EV). Part 2 will be based on Part 1 results and will evaluate the efficacy, pharmacokinetics, and safety of sacituzumab tirumotecan plus EV in combinat…	Adverse Events Common Terminology Criteria for Adverse Events Complete response Dose-limiting toxicities Overall response rate Partial response Response evaluation criteria in solid tumors	Safety/Toxicity > Adverse Drug Reactions Safety/Toxicity > Adverse Drug Reactions Efficacy > Clinical Response/Remission Safety/Toxicity > Safety And Tolerability Efficacy > Clinical Response/Remission Efficacy > Clinical Response/Remission Efficacy > Clinical Response/Remission	Primary Outcome Measures Part 1: Percentage of Participants with Dose-limiting toxicities (DLT) [Time Frame: Up to 21 days] A DLT is defined as an event with toxicity including the type, severity, time of onset, time of resolution, and the probable association with study treatment that are not due to pre-existing conditions as defined by the National Cancer Institute (NCI) Common Terminology Crit…	Cmax Disease Progression Duration of overall response Immunogenicity (other timeframe) Immunogenicity Overall response rate - duration Overall response rate Progressive disease rate Response evaluation criteria in solid tumors	Pharmacokinetics/Pharmacodynamics > Pharmacokinetics/Pharmacodynamics Efficacy > Disease Progression Efficacy > Clinical Response/Duration Efficacy > Immunological Response Safety/Toxicity > Adverse Drug Reactions Efficacy > Clinical Response/Remission Efficacy > Clinical Response/Remission Efficacy > Clinical Response/Progression Efficacy > Clinical Response/Remission	Secondary Outcome Measures Part 1: ORR [Time Frame: Up to ~3 years] ORR is defined as the percentage of participants who achieve a confirmed CR or PR per RECIST 1.1 as assessed by investigator. ORR will be reported for participants in Part 1. Part 2: Duration of Response (DOR) [Time Frame: Up to ~3 years] For participants who demonstrate confirmed CR or PR per RECIST 1.1, DOR is defined as the ti…	2024-07-17	Actual							2028-07-28	Anticipated
523620	ChiCTR2400086207 TrialTroveID-523620	Evaluation of the efficacy and safety of disitamab vedotin as neoadjuvant therapy in patients with stage T3-T4a bladder cancer: a single-centre, single-arm, open-label, phase II clinical study	II	Planned	Oncology	Oncology: Bladder	Neoadjuvant; Stage III; Stage IV	Urethral Neoplasms; Urinary Bladder Neoplasms	Trialtrove	(Other Hospital/Academic/Medical Center)	Sponsor	Academic					disitamab vedotin	Tubulin inhibitor	erb-b2 receptor tyrosine kinase 2	Anticancer, other	Biological > Protein > Antibody > Antibody-drug conjugate; Biological > Protein > Antibody > Monoclonal antibody, other; Small molecule > Synthetic small molecule						ERBB2	Diagnostic; Predictive; Predisposing; Prognostic	To evaluate the safety of RC48-ADC monotherapy in the neoadjuvant treatment of T3-T4a stage bladder cancer that has received prior platinum-based chemotherapy or is not suitable for platinum-based chemotherapy and has HER2 overexpression.			Pathology downgrade rate,	Complete response Disease-free survival Event-free survival Overall survival	Efficacy > Clinical Response/Remission Efficacy > Survival Efficacy > Survival Efficacy > Survival	Pathologic complete response, PCR Overall survival, OS Event-free survival, EFS Disease free survival, DFS	2024-07-01	Anticipated							2029-06-30	Anticipated
523031	24522 NCI-2024-04701 NCT06470282 TrialTroveID-523031	Phase Ib/II Study of Enfortumab Vedotin and Pembrolizumab Combined With Radiotherapy as a Bladder-Sparing Trimodality Therapy in Muscle Invasive Bladder Cancer	I/II	Planned	Oncology	Oncology: Bladder	Line of therapy N/A; Stage I; Stage II; Stage III; Stage IV	Urethral Neoplasms; Urinary Bladder Neoplasms	Trialtrove	University of California, San Francisco Astellas Pharma Merck & Co./Merck Sharp & Dohme (MSD)	Sponsor Collaborator Collaborator	Academic Industry, all other pharma Industry, Top 20 Pharma	Japan United States	NJ	Tokyo Rahway	103-8411 07065	enfortumab vedotin pembrolizumab	Tubulin inhibitor; Nectin-4 antagonist; Tubulin polymerization inhibitor PD-1 antagonist; Immuno-oncology therapy; Immune checkpoint inhibitor	nectin cell adhesion molecule 4 programmed cell death 1	Anticancer, immunological Anticancer, immunological	Biological > Protein > Antibody > Antibody-drug conjugate; Biological > Protein > Antibody > Monoclonal antibody, other; Small molecule > Synthetic small molecule Biological > Protein > Antibody > Humanized monoclonal antibody; Biological > Protein > Antibody > Monoclonal antibody, other	radiation therapy	Unidentified pharmacological activity		Miscellaneous	Small molecule > Synthetic small molecule	EPO; GPT; insulin A1C; TNFRSF4; TNFRSF9; ZNF77	Diagnostic; Predictive; Predisposing; Prognostic	To evaluate the rate of cCR 6 months post-treatment start based on cystoscopy, TURBT, and cross sectional imaging. (Phase Ib) II. To evaluate the preliminary efficacy of enfortumab vedotin given in combination with pembrolizumab and concurrent radiation therapy (RT) as measured by 1-year recurrence free survival rate, 2-year cystectomy-free survival rate, 2-year overall survival rate, the median …	Adverse Events Common Terminology Criteria for Adverse Events Complete response Dose-limiting toxicities Maximum tolerated dose Safety and Tolerability Treatment Emergent Adverse Events	Safety/Toxicity > Adverse Drug Reactions Safety/Toxicity > Adverse Drug Reactions Efficacy > Clinical Response/Remission Safety/Toxicity > Safety And Tolerability Safety/Toxicity > Safety And Tolerability Safety/Toxicity > Safety And Tolerability Safety/Toxicity > Adverse Drug Reactions	Recommended phase II dose (RP2D) (Phase Ib) [Time Frame: Up to 72 days] The RP2D is the last dose cohort at which no more than one instance of a dose limiting toxicity (DLT) is observed among 6 participants treated. If the maximum tolerated dose (MTD) cannot be determined due to lack of DLT during the DLT window, the maximum dose level of enfortumab vedotin administered during the study will be d…	Complete response Disease-free survival Overall survival Recurrence	Efficacy > Clinical Response/Remission Efficacy > Survival Efficacy > Survival Efficacy > Clinical Response/Remission	Proportion of participants with Clinical Complete Response (cCR) (Phase Ib) [Time Frame: Up to 6 months] cCR is defined as no visual tumor AND no histological presence of tumor (i.e., ypT0). The point estimate of the clinical complete response (CR) rate will be obtained with 95% confidence interval by Wilson Score confidence interval method Median Recurrence Free Survival Rate (RFS) at 1 year [Ti…	2024-11-30	Anticipated							2027-09-30	Anticipated
522321	EUCT number: 2024-512927-36-00 J5I-OX-JZYA LOXO-LNC-24001 NCT06465069 NEXUS-01 TrialTroveID-522321	A Phase Ia/Ib Study of LY4052031, an Antibody-Drug Conjugate Targeting Nectin-4, in Participants With Advanced or Metastatic Urothelial Carcinoma or Other Solid Tumors	I	Open	Oncology	Oncology: Bladder; Oncology: Breast; Oncology: Cervical; Oncology: Esophageal; Oncology: Head/Neck; Oncology: Lung, Non-Small Cell; Oncology: Ovarian; Oncology: Pancreas; Oncology: Prostate; Oncology: Renal	HER2 negative; Second line; Squamous Cell; Stage III; Stage IV; Triple receptor negative	Breast Neoplasms; Carcinoma; Carcinoma, Non-Small-Cell Lung; Carcinoma, Renal Cell; Carcinoma, Squamous Cell; Esophageal Neoplasms; Head and Neck Neoplasms; Kidney Neoplasms; Neoplasms; Ovarian Neoplasms; Pancreatic Neoplasms; Pelvic Neoplasms; Prostatic Neoplasms; Squamous Cell Carcinoma of Head and Neck; Triple Negative Breast Neoplasms; Urethral Neoplasms; Urinary Bladder Neoplasms; Uterine Ce…	Trialtrove	Eli Lilly	Sponsor	Industry, Top 20 Pharma	United States	IN	Indianapolis	46285	LY-4052031	DNA topoisomerase I inhibitor; Nectin-4 antagonist; Immuno-oncology therapy; Immune checkpoint inhibitor	nectin cell adhesion molecule 4	Anticancer, immunological	Biological > Protein > Antibody > Antibody-drug conjugate; Biological > Protein > Antibody > Monoclonal antibody, other						ERBB2; TTR	Diagnostic; Predictive; Predisposing; Prognostic	The purpose of this study is to find out whether the study drug, LY4052031, is safe, tolerable and effective in participants with advanced, or metastatic solid tumors including urothelial cancer. The study is conducted in two parts - phase Ia (dose-escalation, dose-optimization) and phase Ib (dose-expansion). The study will last up to approximately 4 years.	Dose-limiting toxicities Overall response rate Response evaluation criteria in solid tumors	Safety/Toxicity > Safety And Tolerability Efficacy > Clinical Response/Remission Efficacy > Clinical Response/Remission	Phase 1a: To determine the recommended phase 2 dose (RP2D) or optimal dose of LY4052031 [Time Frame: Cycle 1 (21 Days)] Number of participants with dose-limiting toxicities (DLTs) Phase 1b: To assess the antitumor activity of LY4052031 Monotherapy: Overall response rate (ORR) [Time Frame: Up to Approximately 48 Months or 4 Years]] ORR per investigator assessed Response Evaluation Criteria in Soli…	Area under the curve score Clinical benefit rate Cmin Duration of overall response Overall response rate - duration Overall response rate Overall survival Plasma concentration Progression-free survival Response evaluation criteria in solid tumors Time to response	Pharmacokinetics/Pharmacodynamics > Pharmacokinetics/Pharmacodynamics Efficacy > Clinical Response/Remission Pharmacokinetics/Pharmacodynamics > Pharmacokinetics/Pharmacodynamics Efficacy > Clinical Response/Duration Efficacy > Clinical Response/Remission Efficacy > Clinical Response/Remission Efficacy > Survival Pharmacokinetics/Pharmacodynamics > Pharmacokinetics/Pharmacodynamics Efficacy > Sur…	To characterize the pharmacokinetics (PK) properties of LY4052031: Minimum Plasma Concentration (Cmin) [Time Frame: Cycle 1 (21 Days)] PK: Cmin of LY4052031 To characterize the PK properties of LY4052031: Area under the concentration versus time curve (AUC) [Time Frame: Cycle 1 (21 Days)] PK: AUC of LY4052031 To evaluate the preliminary antitumor activity of LY4052031: Overall response rate (ORR)…	2024-07-01	Actual							2027-05-01	Anticipated
519158	2024-0071 CONSOLIDATE NCI-2024-04592 NCT06434350 TrialTroveID-519158	Enfortumab Vedotin With Radiation for Locally Advanced Bladder Cancer (CONSOLIDATE)	I/II	Temporarily Closed	Oncology	Oncology: Bladder	Line of therapy N/A; Stage II; Stage III	Urethral Neoplasms; Urinary Bladder Neoplasms	Trialtrove	MD Anderson Cancer Center, University of Texas	Sponsor	Academic					enfortumab vedotin	Tubulin inhibitor; Nectin-4 antagonist; Tubulin polymerization inhibitor	nectin cell adhesion molecule 4	Anticancer, immunological	Biological > Protein > Antibody > Antibody-drug conjugate; Biological > Protein > Antibody > Monoclonal antibody, other; Small molecule > Synthetic small molecule	radiation therapy	Unidentified pharmacological activity		Miscellaneous	Small molecule > Synthetic small molecule	insulin A1C	Predictive	To learn if the combination of enfortumab vedotin plus radiation therapy could help to control the disease.	Adverse Events Common Terminology Criteria for Adverse Events EQ-5D-5L Progression-free survival Quality of Life Safety and Tolerability	Safety/Toxicity > Adverse Drug Reactions Safety/Toxicity > Adverse Drug Reactions HEOR > Health-Related Quality Of Life (Patient Reported Outcomes) Efficacy > Survival HEOR > Health-Related Quality Of Life Safety/Toxicity > Safety And Tolerability	Primary Outcome Measures Safety and adverse events (AEs) [Time Frame: Through study completion; an average of 1 year.] Incidence of Adverse Events, Graded According to National Cancer Institute Common Terminology Criteria for Adverse Events (NCI CTCAE) Version (v) 4.0 Primary Objectives: Primary Objective #1: To estimate progression free survival for concurrent enfortumab vedotin with RT in local…	Metastasis-free survival Overall survival	Efficacy > Survival Efficacy > Survival	Secondary Objectives: Secondary Objective #1: To estimate the overall survival at 12 months after study enrollment. Secondary Objective #2: To estimate the metastasis free survival at 12 months after study enrollment. Secondary Objective #3: To determine the treatment related toxicities associated with enfortumab vedotin with RT as part of definitive local therapy for advanced MIBC. Secondary Obj…	2024-10-10	Actual							2025-09-24	Anticipated
517805	TrialTroveID-517805	PERIPHERAL NEUROPATHY AND NERVE ELECTROPHYSIOLOGICAL CHANGES WITH ENFORTUMAB VEDOTIN IN PATIENTS WITH ADVANCED UROTHELIAL CARCINOMA: A PROSPECTIVE MULTICENTER COHORT STUDY	IV	Completed	Oncology	Oncology: Bladder	PD-1 Refractory; PD-L1 Refractory; Second line; Stage III; Stage IV	Urethral Neoplasms; Urinary Bladder Neoplasms	Trialtrove	(Other Hospital/Academic/Medical Center)	Sponsor	Academic					enfortumab vedotin	Tubulin inhibitor; Nectin-4 antagonist; Tubulin polymerization inhibitor	nectin cell adhesion molecule 4	Anticancer, immunological	Biological > Protein > Antibody > Antibody-drug conjugate; Biological > Protein > Antibody > Monoclonal antibody, other; Small molecule > Synthetic small molecule								To elucidate the effect of enfortumab vedotin-related peripheral neuropathy on its efficacy and whether enfortumab vedotin-induced early electrophysiological changes associate the onset of peripheral neuropathy. The best overall response, progression-free survival, overall survival, and safety were analyzed. Nerve conduction studies were also performed for 11 patients.	Neuropathy Overall response rate Overall survival Progression-free survival Safety and Tolerability	Safety/Toxicity > Adverse Drug Reactions Efficacy > Clinical Response/Remission Efficacy > Survival Efficacy > Survival Safety/Toxicity > Safety And Tolerability															2024-05-03	Actual
517614	TrialTroveID-517614	A Clinical Study of BL-B01D1 for injection + toripalimab double drug without combination or combined with chemotherapy (BL-B01D1 + toripalimab ± chemotherapy) is used to treat patients with advanced or metastatic urothelial carcinoma.	I	Planned	Oncology	Oncology: Bladder; Oncology: Renal	Line of therapy N/A; Stage III; Stage IV	Carcinoma, Renal Cell; Kidney Neoplasms; Urethral Neoplasms; Urinary Bladder Neoplasms; Wilms Tumor	Trialtrove	Sichuan Biokin Pharmaceutical Co./Sichuan Baili Pharmaceutical Co./Baili-Bio (Chengdu) Pharmaceutical Co.	Sponsor	Industry, all other pharma	China		Chengdu	610041	toripalimab izalontamab brengitecan	PD-1 antagonist; Immune checkpoint inhibitor EGFR antagonist; ErbB-3 antagonist; DNA topoisomerase I inhibitor	programmed cell death 1 epidermal growth factor receptor; erb-b2 receptor tyrosine kinase 3	Anticancer, immunological Anticancer, other	Biological > Protein > Antibody > Humanized monoclonal antibody; Biological > Protein > Antibody > Monoclonal antibody, other Biological > Protein > Antibody > Antibody-drug conjugate; Biological > Protein > Antibody > Bispecific antibody; Biological > Protein > Antibody > Monoclonal antibody, other	undisclosed - chemotherapy	Unidentified pharmacological activity		Anticancer, other	Small molecule > Synthetic small molecule			To evaluate BL-B01D1 for injection + toripalimab double drug without combination or combined with chemotherapy (BL-B01D1 + toripalimab ± chemotherapy) is used to treat patients with advanced or metastatic urothelial carcinoma.			N/A
517429	CTR20242432 SYS6002-002 TrialTroveID-517429	An open, multicenter Phase I/II clinical trial to evaluate the safety, tolerability, pharmacokinetic characteristics and preliminary efficacy of SYS6002 combined with SG001 in patients with advanced urothelial carcinoma and other advanced solid tumors	I/II	Planned	Oncology	Oncology: Bladder; Oncology: Renal; Oncology: Unspecified Solid Tumor	First line; Stage III; Stage IV	Carcinoma, Renal Cell; Kidney Neoplasms; Urethral Neoplasms; Urinary Bladder Neoplasms; Wilms Tumor	Trialtrove	CSPC Pharmaceutical Group Co./CSPC ZhongQi Pharmaceutical Technology Co.	Sponsor	Industry, all other pharma	China		Shijiazhuang	050035	enlonstobart CRB-701	PD-1 antagonist; Immuno-oncology therapy; Immune checkpoint inhibitor Nectin-4 antagonist	programmed cell death 1 nectin cell adhesion molecule 4	Anticancer, immunological Anticancer, immunological	Biological > Protein > Antibody > Human monoclonal antibody Biological > Protein > Antibody > Antibody-drug conjugate; Biological > Protein > Antibody > Monoclonal antibody, other						CYP3A4; EPO; TPO	Diagnostic; Predictive; Predisposing; Prognostic	To evaluate SYS6002 is used in combination with recombinant anti-PD-1 fully human monoclonal antibody injection for advanced urothelial cancer and other advanced solid tumors To evaluate the safety and tolerability of SYS6002 combined with SG001 in patients with advanced solid tumors, determine the recommended dose (RP2D) of SYS6002 combined with SG001 in Phase II clinical studies, and preliminar…	Adverse Events Dose-limiting toxicities Overall response rate Safety and Tolerability Serious Adverse Events	Safety/Toxicity > Adverse Drug Reactions Safety/Toxicity > Safety And Tolerability Efficacy > Clinical Response/Remission Safety/Toxicity > Safety And Tolerability Safety/Toxicity > Serious Adverse Events	Primary endpoint and evaluation time Serial number index Evaluation time End point selection 1 The occurrence and frequency of adverse events (AEs), serious adverse events (SAEs), and dose-limiting toxicities (DLTs); Overall research cycle Safety indicators 2 RP2D Dose escalation and PK expansion phase Effectiveness Indicators 3 ORR Overall research cycle Effectiveness Indicators	Clinical benefit rate Duration of overall response Immunogenicity (other timeframe) Immunogenicity Overall survival Progression-free survival Safety and Tolerability	Efficacy > Clinical Response/Remission Efficacy > Clinical Response/Duration Efficacy > Immunological Response Safety/Toxicity > Adverse Drug Reactions Efficacy > Survival Efficacy > Survival Safety/Toxicity > Safety And Tolerability	Secondary endpoints and evaluation time Serial number index Evaluation time End point selection 1 PK indicators: blood concentrations and/or PK parameters of toxin-bound antibodies, total antibodies, and free toxin MMAE after single and continuous administration of SYS6002; blood concentration of SG001 Overall research cycle Effectiveness index + safety index 2 Immunogenicity: Anti-SYS6002 Antibo…
516865	CTR20241323 F0034-201 NCT06413615 TrialTroveID-516865	A Phase II, Multicenter, Open-Label Study to Assess the Efficacy, Safety, Tolerability and Pharmacokinetics of FDA022-BB05 in Patients With Advanced/Metastatic Solid Tumors	II	Open	Oncology	Oncology: Bladder; Oncology: Breast; Oncology: Colorectal; Oncology: Endometrial; Oncology: Lung, Non-Small Cell; Oncology: Renal; Oncology: Unspecified Solid Tumor	Estrogen receptor positive; HER2 low; HER2 positive; Line of therapy N/A; Progesterone receptor positive; Second line; Stage III; Stage IV	Breast Neoplasms; Carcinoma, Non-Small-Cell Lung; Carcinoma, Renal Cell; Colorectal Neoplasms; Endometrial Neoplasms; Kidney Neoplasms; Neoplasms; Urethral Neoplasms; Urinary Bladder Neoplasms; Wilms Tumor	Trialtrove	Shanghai Fudan-Zhangjiang Bio-Pharmaceutical	Sponsor	Industry, all other pharma	China		Shanghai	201210	FDA-022	DNA topoisomerase I inhibitor	erb-b2 receptor tyrosine kinase 2	Anticancer, other	Biological > Protein > Antibody > Antibody-drug conjugate; Small molecule > Synthetic small molecule						ERBB2	Diagnostic; Predictive; Predisposing; Prognostic	This is an open-label, multicenter, Phase II study to evaluate the efficacy and safety of FDA022-BB05 for the treatment in locally advanced, unresectable, or metastatic patients with selected HER2 overexpressing/expressing solid tumors which are not eligible for curative therapy. To evaluate the safety and tolerability of FDA022-BB05 in patients with various advanced solid tumors; Preliminarily e…	Adverse Events Cardiac Telemetry Common Terminology Criteria for Adverse Events Disease Progression Overall response rate Response evaluation criteria in solid tumors Safety and Tolerability Serious Adverse Events Vital signs	Safety/Toxicity > Adverse Drug Reactions Safety/Toxicity > Cardiac Measures/Events Safety/Toxicity > Adverse Drug Reactions Efficacy > Disease Progression Efficacy > Clinical Response/Remission Efficacy > Clinical Response/Remission Safety/Toxicity > Safety And Tolerability Safety/Toxicity > Serious Adverse Events Safety/Toxicity > Serious Adverse Events	Objective Response Rate (ORR) [Time Frame: up to 24 month] The percentage of patients with CR and PR assessed by investigators according to RECIST v 1.1 Occurrence of adverse events (AEs) and serious adverse events (SAEs) [Time Frame: up to 24 month] Occurrence of AEs and SAEs graded according to NCI CTCAE v5.0. Primary endpoints and evaluation time serial number index Evaluation time End point i…	Area under the curve score Clinical benefit rate Cmax Complete response Disease Progression Duration of overall response Elimination half-life Elimination rate Overall response rate - duration Overall response rate Overall survival Partial response Plasma concentration Progression-free survival Stable Disease Tmax	Pharmacokinetics/Pharmacodynamics > Pharmacokinetics/Pharmacodynamics Efficacy > Clinical Response/Remission Pharmacokinetics/Pharmacodynamics > Pharmacokinetics/Pharmacodynamics Efficacy > Clinical Response/Remission Efficacy > Disease Progression Efficacy > Clinical Response/Duration Pharmacokinetics/Pharmacodynamics > Pharmacokinetics/Pharmacodynamics Pharmacokinetics/Pharmacodynamics > Pharma…	Duration of response (DoR) [Time Frame: up to 24 month] DOR is defined as the time from the date of first documented response until the date of documented progression or death. Disease control rate (DCR) [Time Frame: up to 24 month] DCR is the percentage of subjects who have a best overall response of complete response (CR) or partial response (PR) or stable disease (SD). Progression free surviva…	2024-05-13	Actual							2025-07-31	Anticipated
515992	BL-B01D1-204-03 CTR20241594 NCT06405425 TrialTroveID-515992	A Phase II Clinical Study to Evaluate the Efficacy and Safety of BL-B01D1 + PD-1 Combination Therapy in Patients With Locally Advanced or Metastatic Urothelial Carcinoma	II	Open	Oncology	Oncology: Bladder; Oncology: Renal	First line; Stage III; Stage IV	Carcinoma; Carcinoma, Renal Cell; Carcinoma, Transitional Cell; Kidney Neoplasms; Urethral Neoplasms; Urinary Bladder Neoplasms; Wilms Tumor	Trialtrove	Sichuan Biokin Pharmaceutical Co./Sichuan Baili Pharmaceutical Co. Sichuan Biokin Pharmaceutical Co./Sichuan Baili Pharmaceutical Co./Baili-Bio (Chengdu) Pharmaceutical Co.	Sponsor Collaborator	Industry, all other pharma Industry, all other pharma	China China		Chengdu Chengdu	610041 610041	PD-1 antagonist, undisclosed izalontamab brengitecan	PD-1 antagonist; Immuno-oncology therapy; Immune checkpoint inhibitor EGFR antagonist; ErbB-3 antagonist; DNA topoisomerase I inhibitor	epidermal growth factor receptor; erb-b2 receptor tyrosine kinase 3	Anticancer, immunological Anticancer, other	Small molecule > Synthetic small molecule Biological > Protein > Antibody > Antibody-drug conjugate; Biological > Protein > Antibody > Bispecific antibody; Biological > Protein > Antibody > Monoclonal antibody, other						TOP1	Diagnostic; Predictive; Prognostic	This study is a phase II clinical study to explore the efficacy and safety of BL-B01D1 + PD-1 combination therapy in patients with locally advanced or metastatic urothelial carcinoma.	Overall response rate	Efficacy > Clinical Response/Remission	Primary Outcome Measures : Objective Response Rate (ORR) [Time Frame: Up to approximately 24 months] Objective response rate (ORR) is defined as the number of CR and PR in the treatment and control groups divided by the number of that group in the full analysis set (FAS).	Clinical benefit rate Cmax Complete response Disease Progression Duration of overall response Overall response rate - duration Overall response rate Partial response Progression-free survival Response evaluation criteria in solid tumors Tmax Treatment Emergent Adverse Events	Efficacy > Clinical Response/Remission Pharmacokinetics/Pharmacodynamics > Pharmacokinetics/Pharmacodynamics Efficacy > Clinical Response/Remission Efficacy > Disease Progression Efficacy > Clinical Response/Duration Efficacy > Clinical Response/Remission Efficacy > Clinical Response/Remission Efficacy > Clinical Response/Remission Efficacy > Survival Efficacy > Clinical Response/Remission Pharma…	Secondary Outcome Measures : Progression-free survival (PFS) [Time Frame: Up to approximately 24 months] Progression-free survival (PFS) as assessed by BIRC is defined as the time between the date subjects are randomized and the first observation of disease progression (based on BICR's image-based assessment) or death. Disease Control Rate (DCR) [Time Frame: Up to approximately 24 months] Disease…	2024-05-29	Actual							2026-05-31	Anticipated
515020	NCT06394570 STAR-EV STU-2024-0374 TrialTroveID-515020	Stereotactic Treatment with NeoAdjuvant Radiotherapy and Enfortumab Vedotin: a Phase I/II Study with Safety Lead-In for Localized, Cisplatin Ineligible, Muscle Invasive Bladder Cancer (STAR-EV)	I/II	Open	Oncology	Oncology: Bladder	Neoadjuvant; Stage II; Stage III	Urethral Neoplasms; Urinary Bladder Neoplasms	Trialtrove	University of Texas Southwestern Medical Center Astellas Pharma	Sponsor Collaborator	Academic Industry, all other pharma	Japan		Tokyo	103-8411	enfortumab vedotin	Tubulin inhibitor; Nectin-4 antagonist; Tubulin polymerization inhibitor	nectin cell adhesion molecule 4	Anticancer, immunological	Biological > Protein > Antibody > Antibody-drug conjugate; Biological > Protein > Antibody > Monoclonal antibody, other; Small molecule > Synthetic small molecule	radiation therapy	Unidentified pharmacological activity		Miscellaneous	Small molecule > Synthetic small molecule	GPT; STAR	Diagnostic; Predisposing; Prognostic	STAR-EV will evaluate the combination of enfortumab vedotin plus radiotherapy (RT) as neoadjuvant treatment for muscle invasive bladder cancer prior to radical cystectomy surgery. The study will use "dose escalation" to evaluate the safety and efficacy of study treatment at three dose regimens: Level 0: EV treatment followed by RT to the bladder Level 1: EV treatment with RT starting on Cycle 2, …	Complete response Maximum tolerated dose	Efficacy > Clinical Response/Remission Safety/Toxicity > Safety And Tolerability	Primary Outcome Measures : Maximum Tolerated Dose (MTD) Regimen [Time Frame: From initiation of Enfortuman Vedotin treatment until post neoadjuvant therapy visit (approximately 120 days)] A standard 3 + 3 dose escalation schedule will be used for all escalations. Enfortumab Vedotin will be given for three 21 day cycles. Radiation therapy will be administered at dose level 0, level 1 or level 2. P…	Adverse Events Circulating Tumor Cells Common Terminology Criteria for Adverse Events Disease-free survival Dose-limiting toxicities EORTC Quality of Life Questionnaire Quality of Life Recurrence Safety and Tolerability	Safety/Toxicity > Adverse Drug Reactions Efficacy > Clinical Response/Remission Safety/Toxicity > Adverse Drug Reactions Efficacy > Survival Safety/Toxicity > Safety And Tolerability Efficacy > Health-Related Quality Of Life (Patient Reported Outcomes) HEOR > Health-Related Quality Of Life Efficacy > Clinical Response/Remission Safety/Toxicity > Safety And Tolerability	Secondary Outcome Measures : Adverse Events [Time Frame: From initiation of neoadjuvant therapy to completion of final post treatment study visit (approximately 4 months)] Adverse events reported and observed according to CTCAE v5.0 Rate of pathologic downstaging in the bladder [Time Frame: At radical cystectomy following completion of neoadjuvant therapy (approximately 6 weeks after completion o…	2024-09-10	Actual							2026-07-01	Anticipated
514762	TrialTroveID-514762	A Clinical Study to Evaluate IDE397 in Combination with Sacituzumab-Govitecan-Hziy, or Trodelvy, Gilead’s Trop-2 Directed Anti-Body Conjugate, or ADC, in Patients Having MTAP Deletion Bladder Cancer	I	Open	Oncology	Oncology: Bladder	(N/A); Line of therapy N/A	Urethral Neoplasms; Urinary Bladder Neoplasms	Trialtrove	IDEAYA Biosciences Gilead Sciences	Sponsor Collaborator	Industry, all other pharma Industry, Top 20 Pharma	United States United States	CA CA	South San Francisco Foster City	94080 94404	sacituzumab govitecan IDE-397	DNA topoisomerase I inhibitor Methionine adenosyltransferase 2A inhibitor	tumor associated calcium signal transducer 2 methionine adenosyltransferase 2A	Anticancer, immunological Anticancer, other	Biological > Protein > Antibody > Antibody-drug conjugate; Biological > Protein > Antibody > Monoclonal antibody, other; Small molecule > Synthetic small molecule Small molecule; Small molecule > Synthetic small molecule						MTAP	Diagnostic; Predisposing; Prognostic	To Evaluate IDE397 in Combination with Sacituzumab-Govitecan-Hziy, or Trodelvy, Gilead’s Trop-2 Directed Anti-Body Conjugate, or ADC, in Patients Having MTAP Deletion Bladder Cancer To evaluate the safety, tolerability, pharmacokinetics, pharmacodynamics and efficacy of IDE397 combined with Trodelvy			To Evaluate IDE397 in Combination with Sacituzumab-Govitecan-Hziy, or Trodelvy, Gilead’s Trop-2 Directed Anti-Body Conjugate, or ADC, in Patients Having MTAP Deletion Bladder Cancer				2024-06-30	Actual
513800	CTR20241297 NCT06378242 RC48-C029 TrialTroveID-513800	An Single-arm, Multicenter Phase I/II Clinical Study to Evaluate the Safety, Efficacy, and Pharmacokinetics of Intravesical Instiliations of Disitamab Vedotin in Patients With High-risk Non-muscular Invasive Bladder Cancer (NMIBC) That Express HER2	I/II	Open	Oncology	Oncology: Bladder	Line of therapy N/A; Stage 0; Stage I	Non-Muscle Invasive Bladder Neoplasms; Urethral Neoplasms; Urinary Bladder Neoplasms	Trialtrove	RemeGen	Sponsor	Industry, all other pharma	China		Yantai	264006	disitamab vedotin	Tubulin inhibitor	erb-b2 receptor tyrosine kinase 2	Anticancer, other	Biological > Protein > Antibody > Antibody-drug conjugate; Biological > Protein > Antibody > Monoclonal antibody, other; Small molecule > Synthetic small molecule						ERBB2	Diagnostic; Predictive; Predisposing; Prognostic	The purpose of this study is to evaluate the safety, efficacy, and pharmacokinetics of intravesical instiliations of Disitamab Vedotin in patients with high-risk non-muscular invasive bladder cancer (NMIBC) that express HER2	Adverse Events Common Terminology Criteria for Adverse Events Dose-limiting toxicities Maximum tolerated dose Safety and Tolerability	Safety/Toxicity > Adverse Drug Reactions Safety/Toxicity > Adverse Drug Reactions Safety/Toxicity > Safety And Tolerability Safety/Toxicity > Safety And Tolerability Safety/Toxicity > Safety And Tolerability	Incidence of dose-limiting toxicity(DLT) (Phase I) [Time Frame: Approximately 21 days] Incidence of Adverse event (Phase I) [Time Frame: Approximately 1 years] According to the NCI CTCAE V5.0, to evaluate safety including adverse event rate and adverse event grade Recommended Phase II Dose(RP2D) [Time Frame: Approximately 21 days] Assessed based on the Incidence of DLT Maximum Tolerated Dosage(MT…	Cmax Complete response Disease Progression Disease-free survival Duration of overall response Overall response rate - duration Plasma concentration	Pharmacokinetics/Pharmacodynamics > Pharmacokinetics/Pharmacodynamics Efficacy > Clinical Response/Remission Efficacy > Disease Progression Efficacy > Survival Efficacy > Clinical Response/Duration Efficacy > Clinical Response/Remission Pharmacokinetics/Pharmacodynamics > Pharmacokinetics/Pharmacodynamics	Disease-free survival (DFS) rates [Time Frame: Up to approximately 2 years] Disease-free survival (DFS) rates was defined as the time from the date of first study treatment to the time of the subject's first high-grade Ta, T1 of any grade, CIS lasting greater than or equal to 6 months, new carcinoma in situ (CIS), cystectomy, disease progression, or death from any cause Duration of response (DOR)…	2024-06-04	Actual							2029-03-15	Anticipated
513531	BAT-8010+1006-001-CR CTR20241120 NCT06376136 TrialTroveID-513531	An Evaluation of BAT 8010 for Injection in Combination With BAT 1006 in Locally Advanced or Metastatic Entities Safety, Tolerability, Pharmacokinetic Profile, and Initial Clinical Efficacy of the Tumor in Patients Multicenter, Open Phase Ib/IIa Clinical Study	I/II	Open	Oncology	Oncology: Bladder; Oncology: Gastric; Oncology: Renal; Oncology: Unspecified Solid Tumor	Second line; Stage III; Stage IV	Carcinoma, Renal Cell; Kidney Neoplasms; Stomach Neoplasms; Urethral Neoplasms; Urinary Bladder Neoplasms; Wilms Tumor	Trialtrove	Bio-Thera Solutions	Sponsor	Industry, all other pharma	China		Guangzhou	510530	BAT-1006 BAT-8010	ErbB-2 antagonist; ErbB-2 tyrosine kinase inhibitor DNA topoisomerase I inhibitor; Immuno-oncology therapy	erb-b2 receptor tyrosine kinase 2 erb-b2 receptor tyrosine kinase 2	Anticancer, immunological Anticancer, immunological	Biological > Protein > Antibody > Humanized monoclonal antibody; Biological > Protein > Antibody > Monoclonal antibody, other Biological > Protein > Antibody > Antibody-drug conjugate; Biological > Protein > Antibody > Humanized monoclonal antibody; Small molecule > Synthetic small molecule						DMPK	Predictive	This study is a multicenter, open, exploratory Phase Ib/IIa clinical trial in humans The combination of BAT8010 and BAT1006 was administered in patients with locally advanced or metastatic solid tumors(HER-2 expression, including IHC3+, IHC2+/FISH+, and IHC2+/FISH- patients)Tolerance and PK characteristics, to explore the maximum tolerated dose (MTD) and provide recommendations for subsequent cli…	Adverse Events Clinical benefit rate Complete response Disease Progression Dose-limiting toxicities Duration of overall response Overall response rate - duration Partial response Progressive disease rate Safety and Tolerability Stable Disease Vital signs	Safety/Toxicity > Adverse Drug Reactions Efficacy > Clinical Response/Remission Efficacy > Clinical Response/Remission Efficacy > Disease Progression Safety/Toxicity > Safety And Tolerability Efficacy > Clinical Response/Duration Efficacy > Clinical Response/Remission Efficacy > Clinical Response/Remission Efficacy > Clinical Response/Progression Safety/Toxicity > Safety And Tolerability Efficacy…	Primary Outcome Measures : Dose-limiting toxicity (DLT) [Time Frame: The first administration cycle(21 days)] DLT events and their incidence. vital signs [Time Frame: Through study completion, 1 year] Number of participants with abnormal vital signs Physical examination [Time Frame: Through study completion, 1 year] Number of participants with abnormal physical examination Adverse events [Time Fr…	Clinical benefit rate Cmax Disease Progression Duration of overall response Immunogenicity (other timeframe) Immunogenicity Overall response rate - duration Overall response rate Overall survival Progression-free survival Tmax	Efficacy > Clinical Response/Remission Pharmacokinetics/Pharmacodynamics > Pharmacokinetics/Pharmacodynamics Efficacy > Disease Progression Efficacy > Clinical Response/Duration Efficacy > Immunological Response Safety/Toxicity > Adverse Drug Reactions Efficacy > Clinical Response/Remission Efficacy > Clinical Response/Remission Efficacy > Survival Efficacy > Survival Pharmacokinetics/Pharmacodyn…	Secondary Outcome Measures : Pharmacokinetic [Time Frame: At the end of Cycle 1 Day 1 to Cycle 1 Day 4, Cycle 1 Day 8，Cycle 1 Day 15, Cycle 2 Day 1，Cycle 3 Day 1 to Cycle 3 Day 3 , Cycle 3 Day 8 , Cycle 3 Day 15，Cycle 4 Day 1 ,Cycle 5 Day 1 ，Cycle 6 Day 1，EOT until 17 cycles (one cycle equals 2 weeks)] Level of Cmax Pharmacokinetic [Time Frame: At the end of Cycle 1 Day 1 to Cycle 1 Day 4, Cycle …	2024-05-08	Actual							2024-12-24	Anticipated
513406	CTR20231246 MHB036C-CP001CN NCT06373406 TrialTroveID-513406	A Phase I/II, Dose Escalation and Dose Expansion Study of MHB036C for Advanced Solid Tumor to Evaluate the Tolerability/Safety, Pharmacokinetics and Efficacy	I/II	Open	Oncology	Oncology: Bladder; Oncology: Breast; Oncology: Endometrial; Oncology: Esophageal; Oncology: Gastric; Oncology: Head/Neck; Oncology: Lung, Non-Small Cell; Oncology: Lung, Small Cell; Oncology: Neuroendocrine; Oncology: Pancreas; Oncology: Prostate; Oncology: Renal; Oncology: Unspecified Solid Tumor	(N/A); Estrogen receptor positive; HER2 negative; Line of therapy N/A; Progesterone receptor positive; Pulmonary; Squamous Cell; Stage III; Stage IV; Triple receptor negative	Breast Neoplasms; Carcinoma, Non-Small-Cell Lung; Carcinoma, Renal Cell; Endometrial Neoplasms; Esophageal Neoplasms; Head and Neck Neoplasms; Kidney Neoplasms; Neoplasms; Neuroendocrine Tumors; Pancreatic Neoplasms; Prostatic Neoplasms; Small Cell Lung Carcinoma; Stomach Neoplasms; Urethral Neoplasms; Urinary Bladder Neoplasms; Wilms Tumor	Trialtrove	Mingren Pharmaceutical Co./Minghui Pharmaceutical (Hangzhou) Co.	Sponsor	Industry, all other pharma	China		Shanghai	201114	MHB-036C	DNA topoisomerase I inhibitor; DNA topoisomerase inhibitor; Immuno-oncology therapy	DNA topoisomerase I; tumor associated calcium signal transducer 2	Anticancer, immunological	Biological > Protein > Antibody > Antibody-drug conjugate; Biological > Protein > Antibody > Monoclonal antibody, other; Small molecule > Synthetic small molecule						ERBB2; SERPINB1	Diagnostic; Predictive; Predisposing; Prognostic	Phase I/II, dose escalation and dose expansion study to evaluate the efficacy and safety of MHB036C in advanced malignant tumors.	Adverse Events Dose-limiting toxicities Maximum tolerated dose Safety and Tolerability	Safety/Toxicity > Adverse Drug Reactions Safety/Toxicity > Safety And Tolerability Safety/Toxicity > Safety And Tolerability Safety/Toxicity > Safety And Tolerability	Primary Outcome Measures : Incidence of participants with adverse events (AE) [Time Frame: Until 30 days after last dose of MHB036C] An AE is defined as any untoward medical occurrence in a participant administered a pharmaceutical product temporally associated with the use of study treatment, whether or not considered related to the study treatment. Number of participants with dose-limiting toxi…	Adverse Events Area under the curve score Cmax Complete response Immunogenicity (other timeframe) Immunogenicity Overall response rate Partial response Plasma concentration PSA progression Response evaluation criteria in solid tumors Response rate Safety and Tolerability	Safety/Toxicity > Adverse Drug Reactions Pharmacokinetics/Pharmacodynamics > Pharmacokinetics/Pharmacodynamics Pharmacokinetics/Pharmacodynamics > Pharmacokinetics/Pharmacodynamics Efficacy > Clinical Response/Remission Efficacy > Immunological Response Safety/Toxicity > Adverse Drug Reactions Efficacy > Clinical Response/Remission Efficacy > Clinical Response/Remission Pharmacokinetics/Pharmacod…	Secondary Outcome Measures : Maximum Plasma Concentration (Cmax) [Time Frame: Until 30 days after last dose of MHB036C] To analysis the serum concentrations at different timepoints to determine the Cmax The area under the plasma concentration-time curve (AUC) [Time Frame: Until 30 days after last dose of MHB036C] To analysis the serum concentrations at different timepoints to determine the AUC To…	2023-05-18	Actual							2024-08-31	Anticipated
512500	TrialTroveID-512500	A Clinical Study of BL-M07D1 for injection Combined with PD-1/PD-L1 monoclonal antibody double drug without combination or combined with chemotherapy (BL-M07D1+PD-1/PD-L1 monoclonal antibody ± chemotherapy) is intended to be used for patients including but not limited to locally advanced or metastatic disease. Entities such as breast cancer (BC), gastric cancer or gastroesophageal junction cancer…	I	Planned	Oncology	Oncology: Bladder; Oncology: Breast; Oncology: Endometrial; Oncology: Esophageal; Oncology: Gastric; Oncology: Lung, Non-Small Cell; Oncology: Ovarian; Oncology: Renal	Line of therapy N/A; Stage III; Stage IV	Breast Neoplasms; Carcinoma, Non-Small-Cell Lung; Carcinoma, Renal Cell; Endometrial Neoplasms; Esophageal Neoplasms; Kidney Neoplasms; Ovarian Neoplasms; Stomach Neoplasms; Urethral Neoplasms; Urinary Bladder Neoplasms; Wilms Tumor	Trialtrove	Sichuan Biokin Pharmaceutical Co./Sichuan Baili Pharmaceutical Co./Baili-Bio (Chengdu) Pharmaceutical Co.	Sponsor	Industry, all other pharma	China		Chengdu	610041	BL-M07D1	ErbB-2 antagonist; DNA topoisomerase I inhibitor; Immuno-oncology therapy	erb-b2 receptor tyrosine kinase 2	Anticancer, immunological	Biological > Protein > Antibody > Antibody-drug conjugate; Biological > Protein > Antibody > Monoclonal antibody, other; Small molecule > Synthetic small molecule	undisclosed - chemotherapy anti-PD-1/PD-L1 antibodies, unspecified	Unidentified pharmacological activity PD-1 antagonist; PD-L1 antagonist; Immuno-oncology therapy; Immune checkpoint inhibitor		Anticancer, other Anticancer, immunological	Small molecule > Synthetic small molecule Small molecule > Synthetic small molecule			To evaluate BL-M07D1 for injection Combined with PD-1/PD-L1 monoclonal antibody double drug without combination or combined with chemotherapy (BL-M07D1+PD-1/PD-L1 monoclonal antibody ± chemotherapy) is intended to be used for patients including but not limited to locally advanced or metastatic disease. Entities such as breast cancer (BC), gastric cancer or gastroesophageal junction cancer (GC/GEJ…
512091	NCT06356155 NEPTUNE TrialTroveID-512091 UMCC 2023.011	A Phase II, Open-label, Single-arm, Multi-center Study of Neoadjuvant Enfortumab Vedotin and Pembrolizumab in Cisplatin-eligible Upper Tract Urothelial Cancer (NEPTUNE)	II	Planned	Oncology	Oncology: Bladder; Oncology: Renal	Neoadjuvant; PD-1 Naive; PD-L1 Naive; Second line; Stage III; Stage IV	Carcinoma, Renal Cell; Carcinoma, Transitional Cell; Kidney Neoplasms; Urethral Neoplasms; Urinary Bladder Neoplasms; Wilms Tumor	Trialtrove	(Other Hospital/Academic/Medical Center)	Sponsor	Academic					enfortumab vedotin pembrolizumab	Tubulin inhibitor; Nectin-4 antagonist; Tubulin polymerization inhibitor PD-1 antagonist; Immuno-oncology therapy; Immune checkpoint inhibitor	nectin cell adhesion molecule 4 programmed cell death 1	Anticancer, immunological Anticancer, immunological	Biological > Protein > Antibody > Antibody-drug conjugate; Biological > Protein > Antibody > Monoclonal antibody, other; Small molecule > Synthetic small molecule Biological > Protein > Antibody > Humanized monoclonal antibody; Biological > Protein > Antibody > Monoclonal antibody, other	surgical intervention	Not applicable		Miscellaneous	Small molecule > Synthetic small molecule	insulin A1C	Predictive	This trial is a multi-site, single-arm, phase 2 trial of neoadjuvant combination of enfortumab vedotin and pembrolizumab in cisplatin-eligible patients with high-grade localized/locally advanced cT1-4 N0-1 M0 upper tract urothelial cancer who are deemed eligible for curative-intent surgery (radical nephroureterectomy or distal ureterectomy) followed by adjuvant pembrolizumab.	Complete response Overall response rate Response rate	Efficacy > Clinical Response/Remission Efficacy > Clinical Response/Remission Efficacy > Clinical Response/Remission	Primary Outcome Measures : Efficacy of the combination of enfortumab vedotin and pembrolizumab as neoadjuvant therapy in cisplatin-eligible patients based off pathological response [Time Frame: up to 16 weeks post last neoadjuvant study drug (at time of surgery)] This trial will estimate the efficacy of combination enfortumab vedotin and pembrolizumab given as neoadjuvant therapy in cisplatin-eli…	Circulating Tumor Cells Common Terminology Criteria for Adverse Events Complete response Disease-free survival Overall response rate Overall survival Partial response Recurrence Response evaluation criteria in solid tumors Safety and Tolerability	Efficacy > Clinical Response/Remission Safety/Toxicity > Adverse Drug Reactions Efficacy > Clinical Response/Remission Efficacy > Survival Efficacy > Clinical Response/Remission Efficacy > Survival Efficacy > Clinical Response/Remission Efficacy > Clinical Response/Remission Efficacy > Clinical Response/Remission Safety/Toxicity > Safety And Tolerability	Secondary Outcome Measures : Assess the safety and toxicity of the combination of enfortumab vedotin and pembrolizumab as neoadjuvant therapy in UTUC [Time Frame: up to 30 days after the last dose of study treatment] CTCAE v5 criteria will be used to assess the safety and toxicity of combination enfortumab vedotin and pembrolizumab in eligible UTUC patients. Safety and toxicity will be reported i…	2025-02-01	Anticipated							2027-11-01	Anticipated
511945	NCT06354231 RC48-C012 TrialTroveID-511945	A Prospective, Open-label, Single-arm, Clinical Study of Disitamab Vedotin Combined With Toripalimab for Renal Preservation in Solitary Kidney or Renal Insufficiency or Bilateral Multiple Upper Urinary Tract Urothelial Carcinoma	II	Open	Oncology	Oncology: Bladder	(N/A); Maintenance/Consolidation; PD-1 Naive; PD-L1 Naive	Carcinoma; Carcinoma, Transitional Cell; Kidney Neoplasms; Renal Insufficiency; Solitary Kidney; Ureteral Neoplasms; Urethral Neoplasms; Urinary Bladder Neoplasms	Trialtrove	Fudan University - Shanghai, China	Sponsor	Academic					disitamab vedotin toripalimab	Tubulin inhibitor PD-1 antagonist; Immune checkpoint inhibitor	erb-b2 receptor tyrosine kinase 2 programmed cell death 1	Anticancer, other Anticancer, immunological	Biological > Protein > Antibody > Antibody-drug conjugate; Biological > Protein > Antibody > Monoclonal antibody, other; Small molecule > Synthetic small molecule Biological > Protein > Antibody > Humanized monoclonal antibody; Biological > Protein > Antibody > Monoclonal antibody, other	surgical intervention	Not applicable		Miscellaneous	Small molecule > Synthetic small molecule	CD4; MPZ	Diagnostic; Predictive; Predisposing; Prognostic	To evaluate the efficacy and safety of the combination of DV (DV, 2.0 mg/kg, intravenously administered every 2 weeks) and toripalimab (toripalimab, 3.0mg/kg, intravenously administered every 2 weeks). Subjects will receive 6 cycles of DV and toripalimab, followed by laser surgery to remove ureteral or renal pelvis tumors, followed by 12 cycles of DV and 1 year of toripalimab consolidation therap…	Disease-free survival	Efficacy > Survival	Primary Outcome Measures : Kidney-intact disease-free survival, KI-DFS [Time Frame: Up to 12 months] Defined as the time to systemic relapse or death.	Complete response Overall survival Time to progression	Efficacy > Clinical Response/Remission Efficacy > Survival Efficacy > Disease Progression	Secondary Outcome Measures : Time to progression, TTP [Time Frame: Up to 3 years] Defined as the time to systemic progression or death. Time to RNU [Time Frame: Up to 3 years] Defined by time from day of first treatment to RNU. Disease-specific survival time, DSS [Time Frame: Up to 3 years] Defined by time from day of first treatment to death due to a specific disease, reflecting the clinical ben…	2023-07-20	Actual							2026-12-30	Anticipated
510699	IG-2022-27746 NCT06341478 TrialTroveID-510699	Understanding Tumor and Immune Dynamics and Predicting Response to Various Perioperative Therapies in Patients With Muscle-invasive Bladder Cancer	III	Open	Oncology	Oncology: Bladder	Adjuvant; Neoadjuvant; Stage II; Stage III; Stage IV	Urethral Neoplasms; Urinary Bladder Neoplasms	Trialtrove	(Other Hospital/Academic/Medical Center)	Sponsor	Academic					nivolumab nab-paclitaxel sacituzumab govitecan pembrolizumab	PD-1 antagonist; Immuno-oncology therapy; Immune checkpoint inhibitor Beta tubulin inhibitor; Microtubule stimulant; Taxane DNA topoisomerase I inhibitor PD-1 antagonist; Immuno-oncology therapy; Immune checkpoint inhibitor	programmed cell death 1 tubulin beta class I tumor associated calcium signal transducer 2 programmed cell death 1	Immunomodulator, anti-infective; Anticancer, immunological Anticancer, other; Cardiovascular Anticancer, immunological Anticancer, immunological	Biological > Protein > Antibody > Human monoclonal antibody; Biological > Protein > Antibody > Monoclonal antibody, other Reformulation > Optimized reformulation > Nanoparticle optimized; Small molecule > Synthetic small molecule Biological > Protein > Antibody > Antibody-drug conjugate; Biological > Protein > Antibody > Monoclonal antibody, other; Small molecule > Synthetic small molecule Biolog…						PAICS	Prognostic	Background: Muscle-invasive bladder cancer (MIBC) is a systemic disease as >40% of patients (pts) ultimately develop recurrence after radical cystectomy (RC). For pts who cannot receive or refuse cisplatin-based chemotherapy there is no standard-of-care neoadjuvant therapy. Single-agent pembrolizumab, given neoadjuvantly in patients with T2-4N0M0 MIBC, documented a 42% pathologic complete respons…	Immune Response Immunogenicity (other timeframe)	Efficacy > Clinical Response/Remission Efficacy > Immunological Response	Predictors of immune response to experimental combination therapies in MIBC. [Time Frame: Baseline (pre-therapy) to radical cystectomy] Proportion of polymorphonuclear (PMN) cells, PMN-myeloid-derived suppressor cells (MDSCs), and intermediate monocytes (CD14+CD16+) in baseline blood samples of pathological complete responders compared to non-complete responders (pathological partial responders, …				2024-03-15	Actual							2026-03-15	Anticipated
510697	2024-KY-030-01 NCT06341400 TrialTroveID-510697	Perioperative Efficacy of RC48 Combined With Toripalimab in Treatment of Cisplatin Ineligible MIBC	I/II	Open	Oncology	Oncology: Bladder	(N/A); Second line	Urethral Neoplasms; Urinary Bladder Neoplasms	Trialtrove	(Other Hospital/Academic/Medical Center)	Sponsor	Academic					disitamab vedotin toripalimab	Tubulin inhibitor PD-1 antagonist; Immune checkpoint inhibitor	erb-b2 receptor tyrosine kinase 2 programmed cell death 1	Anticancer, other Anticancer, immunological	Biological > Protein > Antibody > Antibody-drug conjugate; Biological > Protein > Antibody > Monoclonal antibody, other; Small molecule > Synthetic small molecule Biological > Protein > Antibody > Humanized monoclonal antibody; Biological > Protein > Antibody > Monoclonal antibody, other	surgical intervention	Not applicable		Miscellaneous	Small molecule > Synthetic small molecule			A single-arm, prospective, exploratory clinical trial to explore the pathological complete response (pCR) rate of immune checkpoint inhibitors combined with antibody conjugate drugs as the perioperative treatment of platinum-intolerant bladder cancer patients. Fifty-five patients with clinically or pathologically confirmed muscle-invasive bladder urothelial carcinoma (MIBC) who were ineligible fo…	Complete response	Efficacy > Clinical Response/Remission	PcR [Time Frame: 2months] The resected primary tumor specimen and all sampled regional lymph nodes (ypT0N0) had no viable tumor cells.				2024-06-19	Actual							2026-05-01	Anticipated
509762	1139028690 DS7300-203 EudraCT Number:2023-509632-26 IDeate-PanTumor02 jRCT2031240016 NCT06330064 TrialTroveID-509762	A Phase IB/II Pan-Tumor, Open-Label Study To Evaluate The Efficacy And Safety Of Ifinatamab Deruxtecan (I-DXd) In Subjects With Recurrent Or Metastatic Solid Tumors (IDeate-PanTumor02)	II	Open	Oncology	Oncology: Bile Duct (Cholangiocarcinoma); Oncology: Bladder; Oncology: Breast; Oncology: Cervical; Oncology: Colorectal; Oncology: Endometrial; Oncology: Esophageal; Oncology: Fallopian Tube; Oncology: Gallbladder; Oncology: Gastric; Oncology: Head/Neck; Oncology: Liver; Oncology: Lung, Non-Small Cell; Oncology: Melanoma; Oncology: Ovarian; Oncology: Pancreas; Oncology: Primary Peritoneal; Oncolo…	Adenocarcinoma; BRAF; Distal; Estrogen receptor positive; Fourth line or greater; HER2 low; HER2 positive; High-grade; Hilar; Intrahepatic; Large Cell; MSS/pMMR; PD-1 Positive; PD-1 Refractory; PD-L1 Positive; PD-L1 Refractory; Platinum-resistant; Progesterone receptor positive; Second line; Serous; Squamous Cell; Stage III; Stage IV; Third line; Unresectable	Bile Duct Neoplasms; Breast Neoplasms; Carcinoma, Non-Small-Cell Lung; Carcinoma, Renal Cell; Cholangiocarcinoma; Colorectal Neoplasms; Endometrial Neoplasms; Esophageal Neoplasms; Fallopian Tube Neoplasms; Gallbladder Neoplasms; Head and Neck Neoplasms; Kidney Neoplasms; Liver Neoplasms; Melanoma; Ovarian Neoplasms; Pancreatic Neoplasms; Peritoneal Neoplasms; Recurrence; Stomach Neoplasms; Ureth…	Trialtrove	Daiichi Sankyo Merck & Co./Merck Sharp & Dohme (MSD)	Sponsor Collaborator	Industry, all other pharma Industry, Top 20 Pharma	Japan United States	NJ	Chuo-ku Rahway	103-8426 07065	ifinatamab deruxtecan	DNA topoisomerase I inhibitor; B7-H3 antagonist; Immuno-oncology therapy; Immune checkpoint inhibitor	CD276 molecule	Anticancer, immunological	Biological > Protein > Antibody > Antibody-drug conjugate; Biological > Protein > Antibody > Monoclonal antibody, other; Small molecule > Synthetic small molecule						albumin; BRAF; CDKN2A; EGF; ERBB2; VEGFA	Diagnostic; Predictive; Predisposing; Prognostic	This study is designed to assess the following tumor types: endometrial cancer (EC); head and neck squamous cell carcinoma (HNSCC); pancreatic ductal adenocarcinoma (PDAC); colorectal cancer (CRC); hepatocellular carcinoma (HCC); adenocarcinoma of esophagus, gastroesophageal junction, and stomach (Ad-Eso/GEJ/gastric); non-squamous non-small cell lung cancer (NSCLC); and urothelial carcinoma (UC).	Adverse Events Complete response Disease Progression Dose-limiting toxicities Overall response rate Partial response Response evaluation criteria in solid tumors Safety and Tolerability Treatment Emergent Adverse Events	Safety/Toxicity > Adverse Drug Reactions Efficacy > Clinical Response/Remission Efficacy > Disease Progression Safety/Toxicity > Safety And Tolerability Efficacy > Clinical Response/Remission Efficacy > Clinical Response/Remission Efficacy > Clinical Response/Remission Safety/Toxicity > Safety And Tolerability Safety/Toxicity > Adverse Drug Reactions	Objective Response Rate (ORR) as Assessed by Investigator ORR is defined as the proportion of participants with a best overall response (BOR) of confirmed complete response (CR) or confirmed partial response (PR) as assessed by Investigator per Response Evaluation Criteria in Solid Tumors (RECIST) v1.1. [Time Frame: From the time of the first dose of study drug until the date of documented diseas…	Adverse Events Area under the curve score Clinical benefit rate Cmax Cmin Disease Progression Duration of overall response Elimination half-life Overall survival Plasma pharmacokinetics Progression-free survival Progressive disease rate Response evaluation criteria in solid tumors Serious Adverse Events Stable Disease Tmax Treatment Emergent Adverse Events	Safety/Toxicity > Adverse Drug Reactions Pharmacokinetics/Pharmacodynamics > Pharmacokinetics/Pharmacodynamics Efficacy > Clinical Response/Remission Pharmacokinetics/Pharmacodynamics > Pharmacokinetics/Pharmacodynamics Pharmacokinetics/Pharmacodynamics > Pharmacokinetics/Pharmacodynamics Efficacy > Disease Progression Efficacy > Clinical Response/Duration Pharmacokinetics/Pharmacodynamics > Phar…	Incidence of Treatment Emergent Adverse Events (TEAEs), Serious Adverse Events (SAEs), and Adverse Events of Special Interest (AESIs) A TEAE is defined as an adverse event (AE) with a start or worsening date during the on-treatment period. A serious AE is defined as any untoward medical occurrence that at any dose results in death, is life-threatening, requires inpatient hospitalization or prolon…	2024-04-10	Actual							2028-07-25	Anticipated
506666	BL-M07D1-ST-101 NCT06293898 TrialTroveID-506666	A Phase 1 Open-Label Study to Evaluate the Safety, Tolerability, Pharmacokinetics and Efficacy of BL-M07D1 in Subjects With HER2 Expressing Advanced Malignant Solid Tumors	I	Open	Oncology	Oncology: Bile Duct (Cholangiocarcinoma); Oncology: Bladder; Oncology: Breast; Oncology: Cervical; Oncology: Endometrial; Oncology: Esophageal; Oncology: Gastric; Oncology: Lung, Non-Small Cell; Oncology: Ovarian; Oncology: Unspecified Solid Tumor	Stage III; Stage IV; Third line	Bile Duct Neoplasms; Biliary Tract Neoplasms; Breast Neoplasms; Carcinoma, Non-Small-Cell Lung; Cholangiocarcinoma; Endometrial Neoplasms; Esophageal Neoplasms; Ovarian Neoplasms; Stomach Neoplasms; Urethral Neoplasms; Urinary Bladder Neoplasms; Uterine Cervical Neoplasms	Trialtrove	Sichuan Biokin Pharmaceutical Co./SystImmune	Sponsor	Industry, all other pharma	China		Chengdu	610041	BL-M07D1	ErbB-2 antagonist; DNA topoisomerase I inhibitor; Immuno-oncology therapy	erb-b2 receptor tyrosine kinase 2	Anticancer, immunological	Biological > Protein > Antibody > Antibody-drug conjugate; Biological > Protein > Antibody > Monoclonal antibody, other; Small molecule > Synthetic small molecule						ERBB2	Diagnostic; Predictive; Predisposing; Prognostic	The objective of this study is to evaluate the safety, tolerability, and efficacy of BL-M07D1 in patients with HER2 expressing advanced tumors.	Cardiac Telemetry Dose-limiting toxicities Maximum tolerated dose Safety and Tolerability Serious Adverse Events Treatment Emergent Adverse Events Vital signs	Safety/Toxicity > Cardiac Measures/Events Safety/Toxicity > Safety And Tolerability Safety/Toxicity > Safety And Tolerability Safety/Toxicity > Safety And Tolerability Safety/Toxicity > Serious Adverse Events Safety/Toxicity > Adverse Drug Reactions Safety/Toxicity > Serious Adverse Events	Summary of safety [Time Frame: Though study completion, an average of 24 months] The number of patients with dose-limiting toxicities, serious adverse events, treatment-emergent adverse events, physical exam findings, vital signs, laboratory tests, ECG parameters and echocardiograph To determine the maximum tolerated dose (MTD) if reached or maximum administered dose (MAD) and two or more recomme…				2024-02-09	Actual							2025-08-24	Anticipated
505598	TrialTroveID-505598	Efficacy and safety of disitamab vedotin combined with toripalimab as neoadjuvant treatment in patients with HER2 positive locally advanced muscle-invasive urothelial bladder cancer.	II	Completed	Oncology	Oncology: Bladder	HER2 positive; Neoadjuvant; Stage II; Stage III	Urethral Neoplasms; Urinary Bladder Neoplasms	Trialtrove	(Other Hospital/Academic/Medical Center)	Sponsor	Academic					disitamab vedotin toripalimab	Tubulin inhibitor PD-1 antagonist; Immune checkpoint inhibitor	erb-b2 receptor tyrosine kinase 2 programmed cell death 1	Anticancer, other Anticancer, immunological	Biological > Protein > Antibody > Antibody-drug conjugate; Biological > Protein > Antibody > Monoclonal antibody, other; Small molecule > Synthetic small molecule Biological > Protein > Antibody > Humanized monoclonal antibody; Biological > Protein > Antibody > Monoclonal antibody, other						ERBB2	Diagnostic; Predictive; Predisposing; Prognostic	Aims to evaluate the safety and efficacy of disitamab vedotin, and toripalimab as a novel neoadjuvant treatment combination in patients with HER2 positive locally advanced MIBC.	Complete response	Efficacy > Clinical Response/Remission	The primary endpoint was pCR,	Overall survival Progression-free survival Safety and Tolerability	Efficacy > Survival Efficacy > Survival Safety/Toxicity > Safety And Tolerability	secondary endpoints included PFS, OS, and safety.	2023-07-01	Actual	2.04	Actual	2023-09-01	Actual					2024-01-22	Actual
504780	CRB-701-01 NCT06265727 TrialTroveID-504780	A Phase I/II Study to Investigate the Safety, Pharmacokinetics, and Efficacy of CRB-701, an Antibody-drug Conjugate Targeting Nectin-4, in Patients With Advanced Solid Tumors	I/II	Open	Oncology	Oncology: Bladder; Oncology: Breast; Oncology: Cervical; Oncology: Colorectal; Oncology: Unspecified Solid Tumor	Fourth line or greater; HER2 negative; Second line; Stage III; Stage IV; Third line; Triple receptor negative	Breast Neoplasms; Colorectal Neoplasms; Urethral Neoplasms; Urinary Bladder Neoplasms; Uterine Cervical Neoplasms	Trialtrove	Corbus Pharmaceuticals CSPC Pharmaceutical Group Co./CSPC Zhongnuo Pharmaceutical (Shijiazhuang) Co.	Sponsor Collaborator	Industry, all other pharma Industry, generic	United States China	MA	Norwood Shijiazhuang	02062 050035	CRB-701	Nectin-4 antagonist	nectin cell adhesion molecule 4	Anticancer, immunological	Biological > Protein > Antibody > Antibody-drug conjugate; Biological > Protein > Antibody > Monoclonal antibody, other	immune checkpoint inhibitor, unspecified	Immuno-oncology therapy; Immune checkpoint inhibitor		Anticancer, immunological	Small molecule > Synthetic small molecule	ERBB2; insulin A1C	Diagnostic; Predictive; Predisposing; Prognostic	The goal of this clinical trial is to define a safe and effective dose of CRB-701 for participants with solid tumors that are expressing a protein called nectin-4. The main questions it aims to answer are: What is the the safe and effective dose of CRB-701 when used alone? What cancers can be treated effectively with CRB-701? Participants will be asked to attend clinic and be given a intravenous …	Clinical benefit rate Complete response Dose-limiting toxicities Maximum tolerated dose Overall response rate Partial response Response evaluation criteria in solid tumors Safety and Tolerability Stable Disease	Efficacy > Clinical Response/Remission Efficacy > Clinical Response/Remission Safety/Toxicity > Safety And Tolerability Safety/Toxicity > Safety And Tolerability Efficacy > Clinical Response/Remission Efficacy > Clinical Response/Remission Efficacy > Clinical Response/Remission Safety/Toxicity > Safety And Tolerability Efficacy > Clinical Response/Remission	Part A: To confirm the safety and tolerability and determine MTD and PADR for CRB-701 [Time Frame: 21 days] Occurrence of Dose Limiting Toxicities as defined in the protocol Part B & D: To evaluate efficacy in terms of Disease Control Rate (DCR) [Time Frame: Up to 6 months] DCR is the sum of percentage of participants meeting the definition of Complete Response (CR), Partial Response (PR) or Stab…	Area under the curve score Cmax Common Terminology Criteria for Adverse Events Plasma concentration Safety and Tolerability Tmax Treatment Emergent Adverse Events	Pharmacokinetics/Pharmacodynamics > Pharmacokinetics/Pharmacodynamics Pharmacokinetics/Pharmacodynamics > Pharmacokinetics/Pharmacodynamics Safety/Toxicity > Adverse Drug Reactions Pharmacokinetics/Pharmacodynamics > Pharmacokinetics/Pharmacodynamics Safety/Toxicity > Safety And Tolerability Pharmacokinetics/Pharmacodynamics > Pharmacokinetics/Pharmacodynamics Safety/Toxicity > Adverse Drug React…	Parts A, B, C, & D: To characterize the safety profile of CRB-701 [Time Frame: Up to 6 months] Numbers of treatment emergent adverse events with severity determined using NCI CTCAE v5.0 after single or multiple doses of CRB-701 or single and multiple doses of CRB-701 and an anti-PD-(L)1 therapy Maximum observed plasma concentration of CRB-701 [total ADC] (Cmax) [Time Frame: Approximately 9 weeks]…	2024-04-01	Actual							2027-01-16	Anticipated
504699	TrialTroveID-504699	Enfortumab vedotin treatment regimens and efficacy in urothelial carcinoma: The Mayo Clinic experience	IV	Completed	Oncology	Oncology: Bladder	First line; Second line; Stage III; Stage IV	Urethral Neoplasms; Urinary Bladder Neoplasms	Trialtrove	Mayo Clinic	Sponsor	Academic					enfortumab vedotin	Tubulin inhibitor; Nectin-4 antagonist; Tubulin polymerization inhibitor	nectin cell adhesion molecule 4	Anticancer, immunological	Biological > Protein > Antibody > Antibody-drug conjugate; Biological > Protein > Antibody > Monoclonal antibody, other; Small molecule > Synthetic small molecule						TRIOBP	Diagnostic	To evaluate Enfortumab vedotin treatment regimens and efficacy in urothelial carcinoma Image-based best clinical response consists of progressive disease (PD), stable (SD), partial (PR), complete response (CR), and not evaluable (NE). Clinical benefit rate (CBR) is defined as either SD, PR, and CR outcomes. The Kaplan-Meier method was used to estimate overall survival (OS) and progression-free su…	Clinical benefit rate Complete response Overall survival Progression-free survival Progressive disease rate	Efficacy > Clinical Response/Remission Efficacy > Clinical Response/Remission Efficacy > Survival Efficacy > Survival Efficacy > Clinical Response/Progression															2024-01-22	Actual
503516	ChiCTR2400080838 TrialTroveID-503516	A Clinical Study of the Efficacy and Safety of Disitamab Vedotin in Combination with Radiotherapy for the Adjuvant Treatment of HER2 Overexpressing UTUC Patients with High Risk Factors for Recurrence after Radical Surgery	II	Planned	Oncology	Oncology: Bladder; Oncology: Renal	(N/A); Adjuvant	Carcinoma, Renal Cell; Kidney Neoplasms; Urethral Neoplasms; Urinary Bladder Neoplasms; Wilms Tumor	Trialtrove	(Other Hospital/Academic/Medical Center)	Sponsor	Academic					disitamab vedotin	Tubulin inhibitor	erb-b2 receptor tyrosine kinase 2	Anticancer, other	Biological > Protein > Antibody > Antibody-drug conjugate; Biological > Protein > Antibody > Monoclonal antibody, other; Small molecule > Synthetic small molecule	radiation therapy	Unidentified pharmacological activity		Miscellaneous	Small molecule > Synthetic small molecule	albumin; CREBRF; ERBB2; GPT; ZBTB7A; ZNF135	Diagnostic; Predictive; Predisposing; Prognostic	Primary study aims and endpoints: to evaluate the effectiveness of vedicilumab in combination with radiotherapy for adjuvant treatment of patients with HER2 overexpression UTUC after radical surgery with high-risk factors for recurrence according to DFS; Secondary study aims and endpoints: to evaluate the efficacy of vedicilumab combined with radiotherapy for adjuvant treatment in patients with H…	Disease-free survival Overall survival	Efficacy > Survival Efficacy > Survival	Outcome： Overall Survival Type： Secondary indicator Measure time point of outcome： Follow-up every 12 weeks ± 7 days Measure method： Median and 95% confidence intervals (CIs) for OS and OS rates at 1, 2, and 3 years were calculated using the Kaplan-Meier method. Outcome： Disease Free Survival Type： Primary indicator Measure time point of outcome： Follow-up every 12 weeks ± 7 days Measure method： …	Adverse Events Disease-free survival Metastasis-free survival Serious Adverse Events	Safety/Toxicity > Adverse Drug Reactions Efficacy > Survival Efficacy > Survival Safety/Toxicity > Serious Adverse Events	Outcome： Metastasis-Free Survival Type： Secondary indicator Measure time point of outcome： Follow-up every 12 weeks ± 7 days Measure method： The median and 95% confidence interval (CI) of DFS were calculated using the Kaplan-Meier method. Outcome： Local-Recurrence Free Type： Secondary indicator Measure time point of outcome： Follow-up every 12 weeks ± 7 days Measure method： The median and 95% con…	2023-09-10	Anticipated	39.71	Anticipated	2026-12-31	Anticipated	17	Anticipated	2028-05-31	Anticipated			0.76	Anticipated
503120	ChiCTR2400080767 TrialTroveID-503120	A prospective, single center, single arm, open-label, phase II clinical study of disitamab vedotin combining with BCG intravesical instillation in the treatment of HER2 overexpression high-risk non-muscle invasive bladder cancer	II	Planned	Oncology	Oncology: Bladder	HER2 positive; Line of therapy N/A; Stage 0; Stage I	Urethral Neoplasms; Urinary Bladder Neoplasms	Trialtrove	(Other Hospital/Academic/Medical Center) RemeGen	Sponsor Sponsor	Academic Industry, all other pharma	China		Yantai	264006	disitamab vedotin	Tubulin inhibitor	erb-b2 receptor tyrosine kinase 2	Anticancer, other	Biological > Protein > Antibody > Antibody-drug conjugate; Biological > Protein > Antibody > Monoclonal antibody, other; Small molecule > Synthetic small molecule	Bacille Calmette-Guerin vaccine	Immunostimulant	Not applicable	Prophylactic vaccine, anti-infective; Anticancer, immunological; Anticancer, vaccine; Immunostimulant, other	Biological > Cellular > Cell type > Bacterial cell; Biological > Vaccine > Anticancer, vaccine; Biological > Vaccine > Prophylactic vaccine, anti-infective	EGF; ERBB2	Diagnostic; Predictive; Predisposing; Prognostic	To evaluate the safety and efficacy of intravenous disitamab vedotin combined with intravesical BCG instillation after TURBT in patients with high-risk non-muscle invasive bladder cancer with high HER2 expression (IHC score: 2+/3+)	Disease-free survival	Efficacy > Survival	Primary indicator: Outcome: 2-year recurrence-free survival	Adverse Events Overall survival Progression-free survival	Safety/Toxicity > Adverse Drug Reactions Efficacy > Survival Efficacy > Survival	Secondary indicators: Outcome: 1-year rucurrence-free survival Outcome: Progression-free survival Outcome: Adverse events Outcome: Bladder preservation rates Outcome: Overall survival	2024-03-01	Anticipated							2027-12-31	Anticipated
502897	CP-MGC026-01 NCT06242470 TrialTroveID-502897	A Phase I/Ib First-in-Human, Open Label, Dose Escalation and Cohort Expansion Study of MGC026 in Participants With Advanced Solid Tumors	I	Open	Oncology	Oncology: Bladder; Oncology: Breast; Oncology: Cervical; Oncology: Colorectal; Oncology: Endometrial; Oncology: Esophageal; Oncology: Gastric; Oncology: Head/Neck; Oncology: Liver; Oncology: Lung, Non-Small Cell; Oncology: Lung, Small Cell; Oncology: Neuroendocrine; Oncology: Osteosarcoma; Oncology: Ovarian; Oncology: Pancreas; Oncology: Prostate; Oncology: Renal; Oncology: Soft Tissue Sarcoma; O…	(N/A); Adenocarcinoma; Hormone refractory; Large Cell; Locally advanced; Metastatic; Pulmonary; Second line; Squamous Cell; Stage III; Stage IV; Unresectable	Breast Neoplasms; Carcinoma; Carcinoma, Non-Small-Cell Lung; Carcinoma, Renal Cell; Colorectal Neoplasms; Endometrial Neoplasms; Esophageal Neoplasms; Ewing Sarcoma; Fibrosarcoma; Head and Neck Neoplasms; Kidney Neoplasms; Leiomyosarcoma; Liposarcoma; Liver Neoplasms; Lung Neoplasms; Neuroendocrine Tumors; Osteosarcoma; Ovarian Neoplasms; Pancreatic Neoplasms; Prostatic Neoplasms; Prostatic Neopl…	Trialtrove	MacroGenics	Sponsor	Industry, all other pharma	United States	MD	Rockville	20850	MGC-026	DNA topoisomerase I inhibitor	CD276 molecule	Anticancer, other	Biological > Protein > Antibody > Antibody-drug conjugate; Small molecule > Synthetic small molecule								The study is designed to understand the safety, tolerability, pharmacokinetics, immunogenicity, and preliminary antitumor activity of MGC026 in participants with relapsed or refractory, unresectable, locally advanced or metastatic solid tumors The study has a dose escalation portion and a cohort expansion portion of the study. Participants will receive MGC026 by intravenous (IV) infusion. The dos…	Adverse Events Serious Adverse Events	Safety/Toxicity > Adverse Drug Reactions Safety/Toxicity > Serious Adverse Events	Primary Outcome Measures : Number of participants with adverse events (AEs) and serious AEs (SAEs) [ Time Frame: Throughout the study, up to 135 weeks ]	Area under the curve score Cmax Complete response Duration of overall response Immunogenicity (other timeframe) Immunogenicity Overall response rate Partial response Response evaluation criteria in solid tumors	Pharmacokinetics/Pharmacodynamics > Pharmacokinetics/Pharmacodynamics Pharmacokinetics/Pharmacodynamics > Pharmacokinetics/Pharmacodynamics Efficacy > Clinical Response/Remission Efficacy > Clinical Response/Duration Efficacy > Immunological Response Safety/Toxicity > Adverse Drug Reactions Efficacy > Clinical Response/Remission Efficacy > Clinical Response/Remission Efficacy > Clinical Response/…	Secondary Outcome Measures : Overall response rate in advanced solid tumors [ Time Frame: Throughout the study, up to 135 weeks ] The objective response rate (ORR) per RECIST v1.1 is estimated as the proportion of participants in the Response Evaluable population who achieve best overall response of complete response (CR) or partial response (PR) (called responders). Response Evaluation Criteria …	2024-03-06	Actual							2028-05-01	Anticipated
502600	2023-509867-26-00 EUCT number: 2023-509867-26-00 J5A-OX-JZWA jRCT2031240083 LOXO-ENC-23001 NCT06238479 TrialTroveID-502600	A Phase I Trial Investigating LY4101174, an Antibody-Drug Conjugate Targeting Nectin-4, in Participants With Recurrent, Advanced or Metastatic Solid Tumors	I	Open	Oncology	Oncology: Bladder; Oncology: Breast; Oncology: Cervical; Oncology: Esophageal; Oncology: Head/Neck; Oncology: Lung, Non-Small Cell; Oncology: Ovarian; Oncology: Pancreas; Oncology: Prostate	First line; HER2 negative; Squamous Cell; Stage III; Stage IV; Triple receptor negative	Breast Neoplasms; Carcinoma, Non-Small-Cell Lung; Esophageal Neoplasms; Head and Neck Neoplasms; Neoplasms; Ovarian Neoplasms; Pancreatic Neoplasms; Pelvic Neoplasms; Prostatic Neoplasms; Recurrence; Squamous Cell Carcinoma of Head and Neck; Triple Negative Breast Neoplasms; Urethral Neoplasms; Urinary Bladder Neoplasms; Uterine Cervical Neoplasms	Trialtrove	Eli Lilly/Loxo Oncology	Sponsor	Industry, Top 20 Pharma	United States	IN	Indianapolis	46285	ETx-22	DNA topoisomerase I inhibitor; Tubulin inhibitor; Nectin-4 antagonist; Tubulin polymerization inhibitor	nectin cell adhesion molecule 4	Anticancer, immunological	Biological > Protein > Antibody > Antibody-drug conjugate; Small molecule > Synthetic small molecule						ERBB2; TTR	Diagnostic; Predictive; Predisposing; Prognostic	The purpose of this study is to find out whether the study drug, LY4101174, is safe, tolerable and effective in participants with advanced, or metastatic solid tumors. The study is conducted in two parts - phase Ia (dose-escalation, dose-optimization) and phase Ib (dose-expansion). The study will last up to approximately 4 years. The study will be conducted in 2 phases: phase 1a dose escalation/d…	Dose-limiting toxicities Overall response rate Response evaluation criteria in solid tumors Safety and Tolerability	Safety/Toxicity > Safety And Tolerability Efficacy > Clinical Response/Remission Efficacy > Clinical Response/Remission Safety/Toxicity > Safety And Tolerability	Phase 1a: To determine the recommended dose of LY4101174 [Time Frame: First 2 Cycles (28 days)] Number of participants with dose-limiting toxicities (DLTs) Phase 1a: To determine the recommended phase 2 dose (RP2D) or optimal dose of LY4101174 [Time Frame: First 2 Cycles (28 days)] Number of participants with DLTs Phase 1b: To assess the antitumor activity of LY4101174 Monotherapy: Overall respon…	Area under the curve score Clinical benefit rate Cmin Duration of overall response Immunogenicity (other timeframe) Immunogenicity Overall response rate - duration Overall response rate Overall survival Plasma concentration Progression-free survival Response evaluation criteria in solid tumors Time to response	Pharmacokinetics/Pharmacodynamics > Pharmacokinetics/Pharmacodynamics Efficacy > Clinical Response/Remission Pharmacokinetics/Pharmacodynamics > Pharmacokinetics/Pharmacodynamics Efficacy > Clinical Response/Duration Efficacy > Immunological Response Safety/Toxicity > Adverse Drug Reactions Efficacy > Clinical Response/Remission Efficacy > Clinical Response/Remission Efficacy > Survival Pharmacok…	To characterize the pharmacokinetics (PK) properties of LY4101174: Minimum Plasma Concentration (Cmin) [Time Frame: Cycle 1 (14 Days)] PK: Cmin of LY4101174 To characterize the PK properties of LY4101174: Area under the concentration versus time curve (AUC) [Time Frame: Cycle 1 (14 Days)] PK: AUC of LY4101174 To evaluate the preliminary antitumor activity of LY4101174: Overall response rate (ORR)…	2024-03-05	Actual							2026-08-26	Anticipated
500954	ChiCTR2400080073 PUNCH02 TrialTroveID-500954	The Efficacy of RC48 Combined with Tislelizumab After Maximum TURBT for Bladder-preserving Treatment of Muscular Invasive Bladder Cancer	II	Open	Oncology	Oncology: Bladder	HER2 positive; Line of therapy N/A; PD-1 Naive; PD-L1 Naive; Stage II; Stage III	Urethral Neoplasms; Urinary Bladder Neoplasms	Trialtrove	(Other Hospital/Academic/Medical Center) Rongchang Pharmaceuticals	Sponsor Sponsor	Academic Industry, all other pharma	China		Yantai	264006	disitamab vedotin	Tubulin inhibitor	erb-b2 receptor tyrosine kinase 2	Anticancer, other	Biological > Protein > Antibody > Antibody-drug conjugate; Biological > Protein > Antibody > Monoclonal antibody, other; Small molecule > Synthetic small molecule	tislelizumab	PD-1 antagonist; Immuno-oncology therapy; Immune checkpoint inhibitor	programmed cell death 1	Anticancer, immunological	Biological > Protein > Antibody > Humanized monoclonal antibody; Biological > Protein > Antibody > Monoclonal antibody, other	ERBB2; SERPINB1	Diagnostic; Predictive; Predisposing; Prognostic	To assess efficacy of RC48 combined with tislelizumab after Maximum TURBT for bladder-preserving treatment of muscular invasive bladder cancer To evaluate the efficacy and safety of tislelizumab combined with RC48 as a bladder preservation therapy for utDNA-defined cCR MIBC patients (pts).			The clinical complete response rate Primary objective: To evaluate the clinical complete response rate of the combination of RC48 with tislelizumab as bladder-sparing therapy for muscle-invasive bladder cancer. The primary endpoint was utDNA-defined cCR rate (defined as cCR and negative for utDNA).	Complete response Metastasis-free survival Overall survival Safety and Tolerability	Efficacy > Clinical Response/Remission Efficacy > Survival Efficacy > Survival Safety/Toxicity > Safety And Tolerability	The 2-year metastasis-free survival rate Pathological complete response rate Secondary objective: Association of RC48 with tislelizumab as bladder-sparing therapy for the benefits of muscle-invasive bladder cancer. Secondary endpoints were bladder-preservation rate and safety.	2024-01-31	Anticipated	12.03	Anticipated	2025-01-31	Anticipated	10.98	Anticipated	2025-12-31	Anticipated			2.49	Anticipated
500440	NCT06210490 RCVDUCIIR013 TrialTroveID-500440	A Clinical Study of the Efficacy and Safety of Disitamab Vedotin in Combination With Radiotherapy for the Adjuvant Treatment of HER2 Overexpressing UTUC Patients With High Risk Factors for Recurrence After Radical Surgery	II	Planned	Oncology	Oncology: Bladder; Oncology: Renal	Adjuvant; HER2 positive; Neoadjuvant; Stage II; Stage III	Carcinoma, Renal Cell; Kidney Neoplasms; Recurrence; Urethral Neoplasms; Urinary Bladder Neoplasms; Wilms Tumor	Trialtrove	(Other Hospital/Academic/Medical Center)	Sponsor	Academic					disitamab vedotin	Tubulin inhibitor	erb-b2 receptor tyrosine kinase 2	Anticancer, other	Biological > Protein > Antibody > Antibody-drug conjugate; Biological > Protein > Antibody > Monoclonal antibody, other; Small molecule > Synthetic small molecule	radiation therapy	Unidentified pharmacological activity		Miscellaneous	Small molecule > Synthetic small molecule	albumin; CREBRF; ERBB2; GPT; ZBTB7A; ZNF135	Diagnostic; Predictive; Predisposing; Prognostic	In this study, 60 patients with HER2 overexpression UTUC with high-risk recurrence factors after radical surgery were proposed to be enrolled, and were assigned to Cohort I (receiving adjuvant therapy group) and Cohort II (refusing to receive adjuvant therapy group) according to the subjects' wishes. Cohort I subjects were treated with vedicloxacinumab in combination with radiotherapy, and vedicl…	Disease-free survival	Efficacy > Survival	Primary Outcome Measures : Disease Free Survival (DFS) [Time Frame: Follow-up every 12 weeks ± 7 days, for approximately 2 years]	Adverse Events Metastasis-free survival Overall survival Serious Adverse Events	Safety/Toxicity > Adverse Drug Reactions Efficacy > Survival Efficacy > Survival Safety/Toxicity > Serious Adverse Events	Secondary Outcome Measures : Overall Survival (OS) [Time Frame: Follow-up every 12 weeks ± 7 days, for approximately 2 years] Metastasis-Free Survival (MFS) [Time Frame: Follow-up every 12 weeks ± 7 days, for approximately 2 years] Local-Recurrence Free (LRF) [Time Frame: Follow-up every 12 weeks ± 7 days, for approximately 2 years] Over-time Changes in ECOG PS scores [Time Frame: Follow-up every…	2024-01-10	Anticipated							2028-05-31	Anticipated
499776	23-269 NCT06204614 TrialTroveID-499776	Pilot Study of an Implantable Microdevice for in Situ Evaluation of Drug Response in Primary Bladder Tumors	I	Planned	Oncology	Oncology: Bladder	Line of therapy N/A; Stage II; Stage III	Carcinoma, Transitional Cell; Urethral Neoplasms; Urinary Bladder Neoplasms	Trialtrove	(Other Hospital/Academic/Medical Center)	Sponsor	Academic					gemcitabine hydrochloride carboplatin cisplatin doxorubicin ifosfamide paclitaxel vinblastine nivolumab methotrexate enfortumab vedotin erdafitinib sacituzumab govitecan pembrolizumab avelumab	DNA synthesis inhibitor; Thymidylate synthase inhibitor; DNA repair enzyme inhibitor; Cell cycle inhibitor DNA inhibitor DNA inhibitor; DNA synthesis inhibitor DNA synthesis inhibitor; DNA topoisomerase II inhibitor; RNA synthesis inhibitor DNA inhibitor; DNA synthesis inhibitor Beta tubulin inhibitor; Microtubule stimulant; Taxane Microtubule inhibitor; Vinca alkaloid PD-1 antagonist; Immuno-onc…	checkpoint kinase 1 Not applicable Not applicable Not applicable tubulin beta class I programmed cell death 1 dihydrofolate reductase; thymidylate synthetase nectin cell adhesion molecule 4 fibroblast growth factor receptor 1; fibroblast growth factor receptor 2; fibroblast growth factor receptor 3; fibroblast growth factor receptor 4 tumor associated calcium signal transducer 2 programmed cell d…	Antiviral, other; Anticancer, antimetabolite Anticancer, alkylating Anticancer, alkylating Anticancer, antibiotic Anticancer, alkylating Anticancer, other Anticancer, other Immunomodulator, anti-infective; Anticancer, immunological Anticancer, antimetabolite; Antipsoriasis; Antiarthritic, immunological Anticancer, immunological Anticancer, other Anticancer, immunological Anticancer, immunological…	Small molecule; Small molecule > Synthetic small molecule; Unidentified Small molecule > Synthetic small molecule Small molecule > Synthetic small molecule Small molecule > Synthetic small molecule Small molecule > Synthetic small molecule Natural product > Plant Small molecule > Synthetic small molecule Biological > Protein > Antibody > Human monoclonal antibody; Biological > Protein > Antibody …						CASP3	Diagnostic; Predisposing; Prognostic	This research study involves implanting up to 4 microdevices, each small enough to fit inside the tip of a needle, into a tumor. These devices will release microdoses (many thousands of times less than a treatment dose) of different cancer drugs into the tumor. After approximately 72 hours, the devices and small regions of surrounding tissue will be removed and studied. There will be a follow-up …	Adverse Events Safety and Tolerability	Safety/Toxicity > Adverse Drug Reactions Safety/Toxicity > Safety And Tolerability	Safety of microdevice placement and removal based on assessment of adverse events [Time Frame: From the time of arrival to interventional radiology for microdevice placement up to 6 weeks.] A device will be declared safe if and only if all implanted devices do not cause an adverse event as defined in section 5.4. The device will be declared safe if 2 or less unacceptable toxicities are observed. …			Local intratumor response [Time Frame: 48 Hours] To measure the local intratumor response to clinically relevant drugs in bladder cancer using quantitative histopathologic assessment of tumor tissue. The investigators will analyze tumor sections for each drug treatment zone using a immunohistochemical stain for apoptosis (cleaved caspase 3) and report the result for each condition as a percentage…	2024-02-14	Anticipated							2024-07-01	Anticipated
499266	9MW2821-2023-CP301 CTR20234024 NCT06196736 TrialTroveID-499266	An Open-label, Randomized Phase III Study to Evaluate 9MW2821 vs Investigator's Choice of Chemotherapy in Subjects With Locally Advanced or Metastatic Urothelial Cancer Who Have Previously Received PD-(L)1 Inhibitor and Platinum-containing Chemotherapy	III	Open	Oncology	Oncology: Bladder; Oncology: Renal	PD-L1 Refractory; Second line; Stage III; Stage IV	Carcinoma, Renal Cell; Carcinoma, Transitional Cell; Kidney Neoplasms; Urethral Neoplasms; Urinary Bladder Neoplasms; Wilms Tumor	Trialtrove	Mabwell (Shanghai) Bioscience Co./Jiangsu T-mab BioPharma Co.	Sponsor	Industry, all other pharma	China		Shanghai	200120	9MW-2821	Tubulin inhibitor; PD-1 antagonist; Nectin-4 antagonist; Immuno-oncology therapy; Immune checkpoint inhibitor	nectin cell adhesion molecule 4	Anticancer, immunological	Biological > Protein > Antibody > Antibody-drug conjugate; Small molecule > Synthetic small molecule	docetaxel paclitaxel	Tubulin inhibitor; Microtubule stimulant; Taxane Beta tubulin inhibitor; Microtubule stimulant; Taxane	tubulin beta class I tubulin beta class I	Anticancer, other Anticancer, other	Small molecule > Semisynthetic small molecule Natural product > Plant	CYP3A4; insulin A1C	Predictive; Predisposing; Prognostic	The purpose of this study was to compare the antitumor activity of 9MW2821 and chemotherapy in participants with locally advanced or metastatic urothelial cancer previously treated with PD-(L)1 inhibitor and platinum-containing chemotherapy.	Disease Progression Overall survival Progression-free survival	Efficacy > Disease Progression Efficacy > Survival Efficacy > Survival	Progression Free Survival per Blinded Independent Central Review [Time Frame: Up to 3 years] Time from the date of first randomization to the earliest date of documented disease progression per radiological evidence or death from any cause Overall Survival [Time Frame: Up to 3 years] Time from the date of randomization until the date of death from any cause Primary endpoints and evaluation time s…	Adverse Events Clinical benefit rate Complete response Disease Progression Duration of overall response EORTC Quality of Life Questionnaire EQ-5D-5L Immunogenicity (other timeframe) Immunogenicity Overall response rate Partial response Progression-free survival Quality of Life Safety and Tolerability Stable Disease Time to response Visual Analog Scale	Safety/Toxicity > Adverse Drug Reactions Efficacy > Clinical Response/Remission Efficacy > Clinical Response/Remission Efficacy > Disease Progression Efficacy > Clinical Response/Duration Efficacy > Health-Related Quality Of Life (Patient Reported Outcomes) HEOR > Health-Related Quality Of Life (Patient Reported Outcomes) Efficacy > Immunological Response Safety/Toxicity > Adverse Drug Reactions …	Objective Response Rate per Blinded Independent Central Review and investigator [Time Frame: Up to 3 years] The percentage of subjects who experience a best response of either CR or PR Duration of Response per Blinded Independent Central Review and investigator [Time Frame: Up to 3 years] Time from the date of the first complete response (CR) or partial response (PR) to the earliest date of disea…	2023-12-25	Actual							2026-12-31	Anticipated
498242	NCT06187506 RC48C066 TrialTroveID-498242	A Prospective, Open, Single-center Clinical Study of Disitamab Vedotin Combined With BCG Therapy in HER2-expressing High-risk Non-muscle Invasive Bladder Cancer	II	Open	Oncology	Oncology: Bladder	Maintenance/Consolidation; Stage 0; Stage I	Non-Muscle Invasive Bladder Neoplasms; Urethral Neoplasms; Urinary Bladder Neoplasms	Trialtrove	Fudan University - Shanghai, China	Sponsor	Academic					Bacille Calmette-Guerin vaccine disitamab vedotin	Immunostimulant Tubulin inhibitor	Not applicable erb-b2 receptor tyrosine kinase 2	Prophylactic vaccine, anti-infective; Anticancer, immunological; Anticancer, vaccine; Immunostimulant, other Anticancer, other	Biological > Cellular > Cell type > Bacterial cell; Biological > Vaccine > Anticancer, vaccine; Biological > Vaccine > Prophylactic vaccine, anti-infective Biological > Protein > Antibody > Antibody-drug conjugate; Biological > Protein > Antibody > Monoclonal antibody, other; Small molecule > Synthetic small molecule						CD4; EGF; ERBB2; OPN1MW	Diagnostic; Predictive; Predisposing; Prognostic	This is a prospective, open, single-center clinical study of the anti-HER2(Human epidermal growth factor receptor-2) ADC(antibody-drug conjugate) drug Disitamab Vedotin in combination with BCG(bacillus Calmette-Guerin) therapy in very high-risk NMIBC(Non-muscle invasive bladder cancer) patients with HER2 expression (IHC 1+/2+/3+), which is being conducted in accordance with the Good Clinical Prac…	Event-free survival	Efficacy > Survival	Percentage of Participants With CR as Assessed by the Investigator according to Cystoscopy and Urine Cytology at Month 3 [Time Frame: up to 3 months] CR at the 3-month disease assessment, evaluated by both cystoscopy and cytology. Event-Free Survival (EFS) rate, as Assessed according to Cystoscopy and Urine Cytology [Time Frame: up to 6 months] Percentage of Participants With Event-Free Survival …	Adverse Events Complete response Event-free survival Overall survival Progression-free survival Recurrence	Safety/Toxicity > Adverse Drug Reactions Efficacy > Clinical Response/Remission Efficacy > Survival Efficacy > Survival Efficacy > Survival Efficacy > Clinical Response/Remission	Percentage of Participants With CR as Assessed by the Investigator according to Cystoscopy and Urine Cytology at Month 6, 12 [Time Frame: up to 12 months from the date of randomization as assessed by the investigator according to cystoscopic assessment and urine cytology] CR at the 6, 12-month disease assessment, evaluated by both cystoscopy and cytology. Duration of CR will be defined for partic…	2023-12-18	Actual							2026-04-30	Anticipated
497760	ChiCTR2400085983 CTR20234085 DXC1002-001 TrialTroveID-497760	An open-label dose escalation and cohort expansion phase I clinical trial to evaluate the safety, tolerability, pharmacokinetic characteristics of DXC1002 in patients with advanced solid tumors	I	Open	Oncology	Oncology: Bladder; Oncology: Breast; Oncology: Gastric; Oncology: Lung, Non-Small Cell; Oncology: Lung, Small Cell; Oncology: Neuroendocrine; Oncology: Ovarian; Oncology: Unspecified Solid Tumor	(N/A); Estrogen receptor positive; HER2 negative; Progesterone receptor positive; Pulmonary; Second line; Stage III; Stage IV; Triple receptor negative	Breast Neoplasms; Carcinoma, Non-Small-Cell Lung; Neuroendocrine Tumors; Ovarian Neoplasms; Small Cell Lung Carcinoma; Stomach Neoplasms; Urethral Neoplasms; Urinary Bladder Neoplasms	Trialtrove	Fudan University - Shanghai, China Hangzhou DAC Biotech Co.	Sponsor Sponsor	Academic Industry, all other pharma	China		Hangzhou	310018	DXC-1002	DNA topoisomerase I inhibitor	tumor associated calcium signal transducer 2	Anticancer, other	Biological > Protein > Antibody > Antibody-drug conjugate; Small molecule > Synthetic small molecule						ERBB2	Diagnostic; Predictive; Predisposing; Prognostic	An open-label, first-in-human, dose-escalation and enrollment-expanding Phase I clinical study to evaluate the safety, tolerability, and pharmacokinetics of DXC1002 in patients with advanced solid tumors	Adverse Events Dose-limiting toxicities Maximum tolerated dose Serious Adverse Events	Safety/Toxicity > Adverse Drug Reactions Safety/Toxicity > Safety And Tolerability Safety/Toxicity > Safety And Tolerability Safety/Toxicity > Serious Adverse Events	index : The incidence and severity of MTD, RP2D, DLT events, adverse events (AE) and serious adverse events (SAE), and abnormal laboratory indicators. Evaluation time : Statistical analysis time Endpoint metric selection : security indicators	Clinical benefit rate Complete response Duration of overall response Immunogenicity (other timeframe) Immunogenicity Overall response rate - duration Overall response rate Overall survival Partial response Progression-free survival Stable Disease	Efficacy > Clinical Response/Remission Efficacy > Clinical Response/Remission Efficacy > Clinical Response/Duration Efficacy > Immunological Response Safety/Toxicity > Adverse Drug Reactions Efficacy > Clinical Response/Remission Efficacy > Clinical Response/Remission Efficacy > Survival Efficacy > Clinical Response/Remission Efficacy > Survival Efficacy > Clinical Response/Remission	index : PK characteristics Evaluation time : Statistical analysis time Endpoint metric selection : security indicators index : Immunogenicity Evaluation time : Statistical analysis time Endpoint metric selection : security indicators index : Effectiveness: Objective response rate (ORR, including complete response [CR] and partial response [PR]), disease control rate (DCR, including CR, PR, and st…	2023-09-28	Actual							2028-09-27	Anticipated
497579	2023LC03 ChiCTR2300079192 TrialTroveID-497579	An Open-Label, Multicenter, Single-Arm Study Assessing the Efficacy and Safety of Tislelizumab in Combination with Disitamab Vedotin in Subjects with Bacillus Calmette-Guérin-Unresponsive Bladder Carcinoma In Situ	II	Open	Oncology	Oncology: Bladder	PD-1 Naive; PD-L1 Naive; PD-L1 Positive; Second line; Stage 0; Stage I	Urethral Neoplasms; Urinary Bladder Neoplasms	Trialtrove	(Other Hospital/Academic/Medical Center)	Sponsor	Academic					disitamab vedotin tislelizumab (IV)	Tubulin inhibitor PD-1 antagonist; Immuno-oncology therapy; Immune checkpoint inhibitor	erb-b2 receptor tyrosine kinase 2 programmed cell death 1	Anticancer, other Anticancer, immunological	Biological > Protein > Antibody > Antibody-drug conjugate; Biological > Protein > Antibody > Monoclonal antibody, other; Small molecule > Synthetic small molecule Biological > Protein > Antibody > Humanized monoclonal antibody; Biological > Protein > Antibody > Monoclonal antibody, other						GPT	Predisposing; Prognostic	To investigate the efficacy and safety of the combination of Tislelizumab and Disitamab Vedotin in patients unresponsive to Bacillus Calmette-Guérin (BCG) vaccination.	Safety and Tolerability	Safety/Toxicity > Safety And Tolerability	complete response rate safety	Complete response-duration Overall survival Progression-free survival	Efficacy > Clinical Response/Remission Efficacy > Survival Efficacy > Survival	Cystectomy-Free Survival Time Duration of Complete response Progression-Free Survival Overall survival	2023-12-27	Actual							2026-12-31	Anticipated
497001	AK104-RC48 UC 01 NCT06178601 TrialTroveID-497001	An Open-label, Single-arm, Multi-center, Phase II Study to Evaluate the Efficacy and Safety of RC48-ADC Combined With AK104 in HER2-expression Locally Advanced or Metastatic Urothelial Carcinoma	II	Open	Oncology	Oncology: Bladder; Oncology: Renal	HER2 positive; Neoadjuvant; PD-L1 Low; Stage III; Stage IV	Carcinoma; Carcinoma, Renal Cell; Carcinoma, Transitional Cell; Kidney Neoplasms; Urethral Neoplasms; Urinary Bladder Neoplasms; Wilms Tumor	Trialtrove	(Other Hospital/Academic/Medical Center) Chinese Academy of Medical Sciences	Sponsor Collaborator	Academic Government					cadonilimab disitamab vedotin	PD-1 antagonist; CTLA4 antagonist; Immuno-oncology therapy; Immune checkpoint inhibitor Tubulin inhibitor	cytotoxic T-lymphocyte associated protein 4; programmed cell death 1 erb-b2 receptor tyrosine kinase 2	Anticancer, immunological Anticancer, other	Biological > Protein > Antibody > Bispecific antibody; Biological > Protein > Antibody > Monoclonal antibody, other Biological > Protein > Antibody > Antibody-drug conjugate; Biological > Protein > Antibody > Monoclonal antibody, other; Small molecule > Synthetic small molecule						CNTRL; ERBB2	Diagnostic; Predictive; Predisposing; Prognostic	This study will evaluate the efficacy and safety of RC48-ADC combined with AK104 in HER2-expression locally advanced or metastatic urothelial carcinoma. The aim of this study is to evaluate the efficacy and safety characteristics of RC-48 ADC combined with cadonilimab in the treatment of la/mUC with HER2 expression. To evaluate RC48-ADC combined with cadonilimab in mUC	Overall response rate Response evaluation criteria in solid tumors Safety and Tolerability	Efficacy > Clinical Response/Remission Efficacy > Clinical Response/Remission Safety/Toxicity > Safety And Tolerability	Primary Outcome Measures : ORR assessed by Investigator [Time Frame: Up to 2 years] The ORR is defined as the proportion of subjects with confirmed CR or confirmed PR per RECIST v1.1. Primary endpoint was ORR and safety	Clinical benefit rate Disease Progression Overall response rate - duration Overall survival Progression-free survival Response evaluation criteria in solid tumors Safety and Tolerability	Efficacy > Clinical Response/Remission Efficacy > Disease Progression Efficacy > Clinical Response/Remission Efficacy > Survival Efficacy > Survival Efficacy > Clinical Response/Remission Safety/Toxicity > Safety And Tolerability	Secondary Outcome Measures : DCR [Time Frame: Up to 2 years] The DCR is defined as the proportion of subjects with CR, PR, or SD (subjects achieving SD will be included in the DCR if they maintain SD for ≥8 weeks) based on RECIST Version 1.1. PFS [Time Frame: Up to approximately 30 months] Progression-free survival is defined as the time from the start of treatment until the first documentation o…	2023-08-03	Actual							2024-09-01	Anticipated
496173	1129077151 EUCT number: 2023-507641-29-00 HERTHENA-PanTumor01 jRCT2031230575 NCT06172478 TrialTroveID-496173 U31402-277	HERTHENA-PanTumor01 (U31402-277): A Phase II, Multicenter, Multicohort, Open-Label, Proof of Concept Study of Patritumab Deruxtecan (HER3-DXd; U3-1402) in Subjects With Locally Advanced or Metastatic Solid Tumors	II	Open	Oncology	Oncology: Bladder; Oncology: Cervical; Oncology: Endometrial; Oncology: Esophageal; Oncology: Gastric; Oncology: Head/Neck; Oncology: Melanoma; Oncology: Ovarian; Oncology: Pancreas; Oncology: Prostate; Oncology: Unspecified Solid Tumor	BRAF; Fourth line or greater; HER2 negative; High-grade; PD-1 Refractory; PD-L1 Refractory; Second line; Serous; Squamous Cell; Stage III; Stage IV; Third line	Endometrial Neoplasms; Esophageal Neoplasms; Head and Neck Neoplasms; Melanoma; Ovarian Neoplasms; Pancreatic Neoplasms; Prostatic Neoplasms; Stomach Neoplasms; Urethral Neoplasms; Urinary Bladder Neoplasms; Uterine Cervical Neoplasms	Trialtrove	Daiichi Sankyo Merck & Co./Merck Sharp & Dohme (MSD)	Sponsor Collaborator	Industry, all other pharma Industry, Top 20 Pharma	Japan United States	NJ	Chuo-ku Rahway	103-8426 07065	patritumab deruxtecan	ErbB-3 antagonist; DNA topoisomerase I inhibitor	erb-b2 receptor tyrosine kinase 3	Anticancer, immunological	Biological > Protein > Antibody > Antibody-drug conjugate; Biological > Protein > Antibody > Monoclonal antibody, other; Small molecule > Synthetic small molecule						BRAF; CTLA4; ERBB2; MTUS1; MTUS2; TTR	Diagnostic; Predictive; Predisposing; Prognostic	This is a proof-of-concept study designed to investigate HER3-DXd monotherapy in locally advanced or metastatic solid tumors. The study is enrolling cohorts of participants with melanoma [cutaneous/acral], squamous cell carcinomas of the head and neck (SCCHN), and HER2-negative gastric cancerovarian carcinoma, cervical cancer, endometrial cancer, bladder cancer, esophageal carcinoma, pancreatic c…	Complete response Overall response rate Partial response Response evaluation criteria in solid tumors Response rate	Efficacy > Clinical Response/Remission Efficacy > Clinical Response/Remission Efficacy > Clinical Response/Remission Efficacy > Clinical Response/Remission Efficacy > Clinical Response/Remission	Primary Outcome Measures : Number of Participants With Objective Response Rate Assessed by Investigator Following HER3-DXd Monotherapy (All Cohorts Except Prostate Cancer Cohort) [Time Frame: Baseline up until documented progressive disease, death, lost to follow-up, or withdrawal by the participant, up to approximately 27 months] Confirmed objective response rate (ORR) is defined as the sum of t…	Adverse Events Area under the curve score Clinical benefit rate Cmax Complete response Disease Progression Duration of overall response Overall response rate - duration Overall response rate Overall survival Partial response Progression-free survival Progressive disease rate Response evaluation criteria in solid tumors Safety and Tolerability Time to response Time to skeletal-related event Tmax T…	Safety/Toxicity > Adverse Drug Reactions Pharmacokinetics/Pharmacodynamics > Pharmacokinetics/Pharmacodynamics Efficacy > Clinical Response/Remission Pharmacokinetics/Pharmacodynamics > Pharmacokinetics/Pharmacodynamics Efficacy > Clinical Response/Remission Efficacy > Disease Progression Efficacy > Clinical Response/Duration Efficacy > Clinical Response/Remission Efficacy > Clinical Response/Rem…	Secondary Outcome Measures : Overall Number of Participants With Treatment-emergent Adverse Events Following HER3-DXd Monotherapy (All Cohorts) [Time Frame: Baseline up to 27 months] Adverse events (AEs) will be coded using MedDRA and AEs and will be graded by using NCI-CTCAE v5.0. Duration of Response As Assessed by Investigator Following HER3-DXd Monotherapy (All Cohorts Except Prostate Cancer …	2024-02-26	Actual							2025-06-30	Anticipated
496151	CTR20242075 NCT06171789 PRO1107-001 TrialTroveID-496151	A Phase I/II Study of PRO1107 in Patients With Advanced Solid Tumors	I/II	Open	Oncology	Oncology: Bladder; Oncology: Breast; Oncology: Esophageal; Oncology: Fallopian Tube; Oncology: Gastric; Oncology: Lung, Non-Small Cell; Oncology: Ovarian; Oncology: Primary Peritoneal; Oncology: Renal	HER2 negative; High-grade; Line of therapy N/A; Squamous Cell; Stage III; Stage IV; Triple receptor negative	Breast Neoplasms; Carcinoma, Non-Small-Cell Lung; Carcinoma, Renal Cell; Endometrial Neoplasms; Esophageal Neoplasms; Fallopian Tube Neoplasms; Kidney Neoplasms; Ovarian Neoplasms; Peritoneal Neoplasms; Stomach Neoplasms; Triple Negative Breast Neoplasms; Urethral Neoplasms; Urinary Bladder Neoplasms; Wilms Tumor	Trialtrove	Genmab {ProfoundBio, Inc. {ProfoundBio (Suzhou) Co./ProfoundBio US Co.}}	Sponsor	Industry, all other pharma	Denmark		Copenhagen	1260	GEN-1107	Tubulin inhibitor	protein tyrosine kinase 7 (inactive)	Anticancer, other	Biological > Protein > Antibody > Antibody-drug conjugate; Small molecule > Synthetic small molecule						CYP3A4; ERBB2	Diagnostic; Predictive; Predisposing; Prognostic	This is a global, open-label, multicenter Phase 1/2 study to evaluate the safety, tolerability, PK, and antitumor activity of PRO1107 in patients with advanced solid tumors. This study consists of 2 parts, Part A: dose escalation and dose level expansion, and Part B: tumor specific expansion.	Adverse Events Dose-limiting toxicities	Safety/Toxicity > Adverse Drug Reactions Safety/Toxicity > Safety And Tolerability	Adverse Events [Time Frame: Through end of treatment, up to approximately 1 year] Type, incidence, severity, seriousness, and relatedness of adverse events Laboratory abnormalities [Time Frame: Through end of treatment, up to approximately 1 year] Type, incidence, and severity of laboratory abnormalities Dose limiting toxicity [Time Frame: Through end of treatment, up to approximately 1 year] Inc…	Area under the curve score Clinical benefit rate Cmax Complete response Disease Progression Elimination half-life Overall response rate - duration Overall response rate Progression-free survival Response evaluation criteria in solid tumors Stable Disease Tmax	Pharmacokinetics/Pharmacodynamics > Pharmacokinetics/Pharmacodynamics Efficacy > Clinical Response/Remission Pharmacokinetics/Pharmacodynamics > Pharmacokinetics/Pharmacodynamics Efficacy > Clinical Response/Remission Efficacy > Disease Progression Pharmacokinetics/Pharmacodynamics > Pharmacokinetics/Pharmacodynamics Efficacy > Clinical Response/Remission Efficacy > Clinical Response/Remission Ef…	Objective Response Rate [Time Frame: Through end of treatment, up to approximately 1 year] Patients who achieve partial or complete response per RECIST v1.1 criteria Disease Control Rate [Time Frame: Through end of treatment, up to approximately 1 year] Patients who achieve stable disease, partial or complete response per RECIST v1.1 criteria Progression-free survival [Time Frame: Up to approxima…	2024-01-29	Actual							2027-02-28	Anticipated
495351	001535-C 10001535 NCT06161532 SMART TrialTroveID-495351	A Phase II Study of Sacituzumab Govitecan With or Without Atezolizumab Immunotherapy in Rare Genitourinary Tumors (SMART) Such as Small Cell, Adenocarcinoma, and Squamous Cell Bladder/Urinary Tract Cancer, Renal Medullary Carcinoma and Penile Cancer	II	Open	Oncology	Oncology: Bladder; Oncology: Penile; Oncology: Renal	First line; PD-1 Naive; PD-1 Refractory; PD-L1 Naive; PD-L1 Refractory; Second line; Squamous Cell; Stage III; Stage IV	Adenocarcinoma; Carcinoma; Carcinoma, Medullary; Carcinoma, Neuroendocrine; Carcinoma, Renal Cell; Carcinoma, Small Cell; Carcinoma, Squamous Cell; Kidney Neoplasms; Penile Neoplasms; Small Cell Lung Carcinoma; Thyroid Neoplasms; Urethral Neoplasms; Urinary Bladder Neoplasms; Urologic Neoplasms; Wilms Tumor	Trialtrove	National Institutes of Health/National Cancer Institute	Sponsor	Government					sacituzumab govitecan atezolizumab	DNA topoisomerase I inhibitor PD-L1 antagonist; Immuno-oncology therapy; Immune checkpoint inhibitor	tumor associated calcium signal transducer 2 CD274 molecule; programmed cell death 1	Anticancer, immunological Anticancer, immunological	Biological > Protein > Antibody > Antibody-drug conjugate; Biological > Protein > Antibody > Monoclonal antibody, other; Small molecule > Synthetic small molecule Biological > Protein > Antibody > Human monoclonal antibody; Biological > Protein > Antibody > Monoclonal antibody, other						albumin; CD4; IL2; TNF; UGT1A1	Diagnostic; Predictive; Predisposing; Prognostic	Background: Rare tumors of the genitourinary (GU) tract can appear in the kidney, bladder, ureters, and penis. Rare tumors are difficult to study because there are not enough people to conduct large trials for new treatments. Two drugs-sacituzumab govitecan (SG) and atezolizumab-are each approved to treat other cancers. Researchers want to find out if the two drugs used together can help people w…	Overall response rate Progressive disease rate Response evaluation criteria in solid tumors	Efficacy > Clinical Response/Remission Efficacy > Clinical Response/Progression Efficacy > Clinical Response/Remission	Objective response rate (ORR) [Time Frame: On days 1 and 8 of each cycle and at every restaging (every 9 weeks) until the end of the study therapy and every 9 weeks during follow-up until PD.] Percentage of participants by best overall response (e.g., CR, PR, SD,PD) to therapy The primary endpoint is objective response rate (ORR) (RECIST v1.1) for each Cohort, with restaging every 3 cycles.	Adverse Events Clinical benefit rate Disease Progression Duration of overall response Overall response rate Overall survival Progression-free survival Progressive disease rate Safety and Tolerability	Safety/Toxicity > Adverse Drug Reactions Efficacy > Clinical Response/Remission Efficacy > Disease Progression Efficacy > Clinical Response/Duration Efficacy > Clinical Response/Remission Efficacy > Survival Efficacy > Survival Efficacy > Clinical Response/Progression Safety/Toxicity > Safety And Tolerability	Duration of response (DoR) [Time Frame: On days 1 and 8 of each cycle and at every restaging (every 9 weeks) until the end of the study therapy and every 9 weeks during follow-up until PD.] Time from start of treatment to disease progression or death in participants who achieve CR or PR Overall survival (OS) [Time Frame: Days 1 and 8 of each cycle, at EoT, at the Safety visit, at follow-up, and e…	2024-08-01	Actual							2027-11-01	Anticipated
494541	CTR20222855 GQ1005-102 NCT06154343 TrialTroveID-494541	A Phase I, First-In-Human, Multicenter, Open-Label,Dose-Escalation and Extension Study of GQ1005 in Subjects With HER2-Expressing Advanced Solid Tumors	I	Open	Oncology	Oncology: Bile Duct (Cholangiocarcinoma); Oncology: Bladder; Oncology: Breast; Oncology: Endometrial; Oncology: Esophageal; Oncology: Gastric; Oncology: Lung, Non-Small Cell; Oncology: Renal; Oncology: Unspecified Solid Tumor	Fourth line or greater; HER2 positive; Second line; Stage III; Stage IV; Third line	Bile Duct Neoplasms; Breast Neoplasms; Carcinoma, Non-Small-Cell Lung; Carcinoma, Renal Cell; Cholangiocarcinoma; Endometrial Neoplasms; Esophageal Neoplasms; Kidney Neoplasms; Neoplasms; Stomach Neoplasms; Urethral Neoplasms; Urinary Bladder Neoplasms; Wilms Tumor	Trialtrove	GeneQuantum Healthcare (Suzhou) Co.	Sponsor	Industry, all other pharma	China				GQ-1005	ErbB-2 antagonist; DNA topoisomerase I inhibitor	DNA topoisomerase I; erb-b2 receptor tyrosine kinase 2	Anticancer, other	Biological > Protein > Antibody > Antibody-drug conjugate; Small molecule; Small molecule > Synthetic small molecule						CYP3A4; DMPK; ERBB2; GGT1; GPT; SLCO1A2; SRC; TTR	Diagnostic; Predictive; Predisposing; Prognostic	To evaluate the safety, tolerability, pharmacokinetics and immunogenicity of GQ1005 and preliminary anti-tumor efficacy in HER2 expressing or mutated advanced malignant solid tumor subjects. Part 1 (dose escalation) will evaluate the safety, tolerability, and preliminary antitumor activity of GQ1005 to determine the MTD/RP2D. Part 2 (Dose Expansion) will further evaluate the safety and efficacy o…	Adverse Events Cardiac Telemetry Common Terminology Criteria for Adverse Events Dose-limiting toxicities Ejection fraction (safety) Maximum tolerated dose Overall response rate Safety and Tolerability Serious Adverse Events Treatment Emergent Adverse Events Vital signs	Safety/Toxicity > Adverse Drug Reactions Safety/Toxicity > Cardiac Measures/Events Safety/Toxicity > Adverse Drug Reactions Safety/Toxicity > Safety And Tolerability Safety/Toxicity > Cardiac Measures/Events Safety/Toxicity > Safety And Tolerability Efficacy > Clinical Response/Remission Safety/Toxicity > Safety And Tolerability Safety/Toxicity > Serious Adverse Events Safety/Toxicity > Adverse D…	Incidence and Severity of Adverse Events (AEs) [Time Frame: Up to 2 years] Incidence and severity of Treatment-emergent adverse events, treatment-related adverse events and serious adverse events, according to NCI-CTCAE Version 5.0 (The number of participants who had treatment-related side effects in population who had received one therapy at least). Dose Limiting Toxicities (DLTs) [Time Frame: F…	Area under the curve score Clinical benefit rate Cmax Disease Progression Duration of overall response Immunogenicity (other timeframe) Immunogenicity Overall response rate - duration Overall response rate Overall survival Plasma concentration Progression-free survival Response evaluation criteria in solid tumors Safety and Tolerability Time to response Tmax	Pharmacokinetics/Pharmacodynamics > Pharmacokinetics/Pharmacodynamics Efficacy > Clinical Response/Remission Pharmacokinetics/Pharmacodynamics > Pharmacokinetics/Pharmacodynamics Efficacy > Disease Progression Efficacy > Clinical Response/Duration Efficacy > Immunological Response Safety/Toxicity > Adverse Drug Reactions Efficacy > Clinical Response/Remission Efficacy > Clinical Response/Remissio…	Maximum concentration (Cmax) of GQ1005 [Time Frame: Up to2 years] The pharmacokinetics(PK) profile of GQ1005 Time of peak plasma concentration (Tmax) [Time Frame: Up to2 years] The pharmacokinetics(PK) profile of GQ1005 Area under the plasma concentration time curve (AUC) of GQ1005 [Time Frame: Up to 2 years] The pharmacokinetics(PK) profile of GQ1005 Overall response rate (ORR) [Time Frame: Up t…	2022-11-23	Actual							2024-12-31	Anticipated
492893	ChiCTR2300077763 TrialTroveID-492893	Phase II Study to Determine the Efficacy and Safety of RC48 in Combination with Envafolimab for Neoadjuvant Treatment in Patients with HER2 Over-expressing Muscle-Invasive Bladder Cancer	II	Planned	Oncology	Oncology: Bladder	HER2 positive; Neoadjuvant; PD-1 Naive; PD-L1 Naive; Stage II; Stage III	Urethral Neoplasms; Urinary Bladder Neoplasms	Trialtrove	(Other Hospital/Academic/Medical Center)	Sponsor	Academic					envafolimab disitamab vedotin	PD-L1 antagonist; Immuno-oncology therapy; Immune checkpoint inhibitor Tubulin inhibitor	CD274 molecule erb-b2 receptor tyrosine kinase 2	Antiviral, anti-HIV; Antiviral, other; Immunomodulator, anti-infective; Anticancer, immunological Anticancer, other	Biological > Protein > Antibody > Monoclonal antibody, other; Biological > Protein > Antibody > Single-domain antibody; Biological > Protein > Recombinant protein > Fusion protein Biological > Protein > Antibody > Antibody-drug conjugate; Biological > Protein > Antibody > Monoclonal antibody, other; Small molecule > Synthetic small molecule						ERBB2	Diagnostic; Predictive; Predisposing; Prognostic	To determine the Efficacy and Safety of RC48 in Combination with Envafolimab for Neoadjuvant Treatment in Patients with HER2 Over-expressing Muscle-Invasive Bladder Cancer	Complete response	Efficacy > Clinical Response/Remission	Primary outcome measures pCR	Disease-free survival Overall response rate Overall survival	Efficacy > Survival Efficacy > Clinical Response/Remission Efficacy > Survival	Secondary outcome measures pDS ORR DFS OS	2023-11-20	Anticipated	24.03	Anticipated	2025-11-20	Anticipated	0	Anticipated	2025-11-20	Anticipated			1.33	Anticipated
492388	EUCT number: 2023-504420-26-00 FUP415002 / PRISMA-1 NCT06133517 PRISMA-1 TrialTroveID-492388	An Open Label, Single-arm, Phase II Study of Perioperative Sacituzumab Govitecan in Combination With Zimberelimab and Domvanalimab for Patients With Muscle Invasive Bladder Cancer Ineligible for Cisplatin-based Chemotherapy	II	Open	Oncology	Oncology: Bladder	Adjuvant; Neoadjuvant; PD-1 Naive; PD-L1 Naive; Stage I; Stage II; Stage III; Stage IV	Urethral Neoplasms; Urinary Bladder Neoplasms	Trialtrove	(Other Hospital/Academic/Medical Center)	Sponsor	Academic					sacituzumab govitecan zimberelimab domvanalimab	DNA topoisomerase I inhibitor PD-1 antagonist; Immuno-oncology therapy; Immune checkpoint inhibitor TIGIT receptor antagonist; Immuno-oncology therapy; Immune checkpoint inhibitor	tumor associated calcium signal transducer 2 programmed cell death 1 T cell immunoreceptor with Ig and ITIM domains	Anticancer, immunological Anticancer, immunological; Anti-inflammatory Anticancer, immunological; Anti-inflammatory	Biological > Protein > Antibody > Antibody-drug conjugate; Biological > Protein > Antibody > Monoclonal antibody, other; Small molecule > Synthetic small molecule Biological > Protein > Antibody > Human monoclonal antibody; Biological > Protein > Antibody > Monoclonal antibody, other Biological > Protein > Antibody > Humanized monoclonal antibody	surgical intervention	Not applicable		Miscellaneous	Small molecule > Synthetic small molecule	GPT; RAB1A; TBX1; UGT1A1	Diagnostic; Predictive; Predisposing; Prognostic	To evaluate the efficacy of the combo Sacituzumab govitecan (SG) + Zimberelimab (AB 122) (ZIM) + Domvanalimab (AB 154) (DOM), measured as pathologic complete response (pCR) rates, in the perioperative setting in patients with Muscle Invasive Bladder Cancer (MIBC) who are either unfit for platinum-based chemotherapy or unwilling to receive that therapy.	Complete response	Efficacy > Clinical Response/Remission	To evaluate the efficacy measured as pathologic complete response rates of the combo SG+ZIM+DOM in the perioperative setting in patients with MIBC who are either unfit for platinum-based chemotherapy or unwilling to receive that therapy. [Time Frame: 42 months] Efficacy of the combination of sacituzumab govitecan, zimberelimab and domvanalimab measured as pathologic complete response (pCR) rates.…	Adverse Events Circulating Tumor Cells Disease-free survival Overall survival Recurrence Safety and Tolerability	Safety/Toxicity > Adverse Drug Reactions Efficacy > Clinical Response/Remission Efficacy > Survival Efficacy > Survival Efficacy > Clinical Response/Remission Safety/Toxicity > Safety And Tolerability	To evaluate the downstaging rate induced by the combo [Time Frame: 42 months] Downstaging is defined as any non-muscle invasive residual disease after treatment in the cystectomy specimen (i.e ypTis, ypTa,ypT1). To measure overall survival (OS) and disease-free survival (DFS) in the study population [Time Frame: 42 months] OS is defined as the time from informed consent signature to death from an…	2025-01-01	Actual							2030-12-01	Anticipated
488342	9MW2821-2023-CP104 CTR20232677 NCT06079112 TrialTroveID-488342	A Phase Ib/II, Open-label, Single Arm, Multicenter Clinical Study to Evaluate the Safety and Efficacy of 9MW2821 Combined With Toripalimab Injection in Subjects With Local Advanced or Metastatic Urothelial Cancer	I/II	Open	Oncology	Oncology: Bladder; Oncology: Renal	Second line; Stage III; Stage IV	Carcinoma, Renal Cell; Carcinoma, Transitional Cell; Kidney Neoplasms; Urethral Neoplasms; Urinary Bladder Neoplasms; Wilms Tumor	Trialtrove	Mabwell (Shanghai) Bioscience Co.	Sponsor	Industry, all other pharma	China		Shanghai	200120	9MW-2821	Tubulin inhibitor; PD-1 antagonist; Nectin-4 antagonist; Immuno-oncology therapy; Immune checkpoint inhibitor	nectin cell adhesion molecule 4	Anticancer, immunological	Biological > Protein > Antibody > Antibody-drug conjugate; Small molecule > Synthetic small molecule	toripalimab	PD-1 antagonist; Immune checkpoint inhibitor	programmed cell death 1	Anticancer, immunological	Biological > Protein > Antibody > Humanized monoclonal antibody; Biological > Protein > Antibody > Monoclonal antibody, other	CYP3A4; TTR	Diagnostic; Predictive; Predisposing; Prognostic	This is a phase Ib/II, open-label, multicenter clinical study to evaluate the safety, tolerability, efficacy, pharmacokinetics and immunogenicity of 9MW2821 combined with Toripalimab injection in subjects with local advanced or metastatic urothelial cancer.	Adverse Events Safety and Tolerability Serious Adverse Events	Safety/Toxicity > Adverse Drug Reactions Safety/Toxicity > Safety And Tolerability Safety/Toxicity > Serious Adverse Events	Primary Outcome Measures : incidence of AE/SAE [ Time Frame: Up to 24 months ] adverse event(AE) 、serious adverse event(SAE) Primary endpoints and evaluation time serial number index Evaluation time End point indicator selection 1 Safety indicators such as adverse events (AE) and serious adverse events (SAE) study period security indicators	Clinical benefit rate Complete response Disease Progression Duration of overall response Immunogenicity (other timeframe) Immunogenicity Overall response rate - duration Overall response rate Overall survival Partial response Progression-free survival Safety and Tolerability Stable Disease Time to response	Efficacy > Clinical Response/Remission Efficacy > Clinical Response/Remission Efficacy > Disease Progression Efficacy > Clinical Response/Duration Efficacy > Immunological Response Safety/Toxicity > Adverse Drug Reactions Efficacy > Clinical Response/Remission Efficacy > Clinical Response/Remission Efficacy > Survival Efficacy > Clinical Response/Remission Efficacy > Survival Safety/Toxicity > Sa…	Secondary Outcome Measures : Objective Response Rate, ORR [ Time Frame: Up to 24 months ] complete response (CR) or partial response (PR) Duration of Response, DOR [ Time Frame: Up to 24 months ] Time from the date of the first CR or PR to the earliest date of disease progression or death Time To Response, TTR [ Time Frame: Up to 24 months ] Time from the date of first infusion to the date of CR …	2023-09-19	Actual							2026-12-31	Anticipated
488119	NCT06074484 RCVDUCIIR012 TrialTroveID-488119	An Open-label, Single-arm, Multi-center, Phase II Study to Evaluate the Efficacy and Safety of RC48-ADC Combined With AK104 in Perioperative Treatment of Muscle-Invasive Bladder Cancer	II	Open	Oncology	Oncology: Bladder	Adjuvant; HER2 positive; Neoadjuvant; PD-L1 Positive; Stage I; Stage II; Stage III; Stage IV	Urethral Neoplasms; Urinary Bladder Neoplasms	Trialtrove	(Other Hospital/Academic/Medical Center)	Sponsor	Academic					cadonilimab disitamab vedotin	PD-1 antagonist; CTLA4 antagonist; Immuno-oncology therapy; Immune checkpoint inhibitor Tubulin inhibitor	cytotoxic T-lymphocyte associated protein 4; programmed cell death 1 erb-b2 receptor tyrosine kinase 2	Anticancer, immunological Anticancer, other	Biological > Protein > Antibody > Bispecific antibody; Biological > Protein > Antibody > Monoclonal antibody, other Biological > Protein > Antibody > Antibody-drug conjugate; Biological > Protein > Antibody > Monoclonal antibody, other; Small molecule > Synthetic small molecule						ERBB2	Diagnostic; Predictive; Predisposing; Prognostic	To evaluate the efficacy and safety of intravenous RC48-ADC combined with AK104 in perioperative treatment of muscle-invasive bladder cancer. To evaluates the effectiveness and safety of disitamab vedotin (RC48-ADC), a humanized anti-HER2 antibody conjugated with monomethyl auristatin E, plus cadonilimab (AK104, PD-1/CTLA-4 bispecific antibody) as a novel neoadjuvant and adjuvant therapy in patie…	Complete response	Efficacy > Clinical Response/Remission	Pathologic Complete Response (pCR) Rate [Time Frame: Up to approximately 16 Weeks (Time of surgery)] pCR rate is defined as the percentage of participants having pCR. pCR is defined as absence of viable tumor (pT0pT0N0) in examined tissue from RC and PLND. The primary end point was pathologic complete response (pCR, pT0N0M0).	Complete response Disease-free survival Overall response rate Overall survival Partial response Safety and Tolerability	Efficacy > Clinical Response/Remission Efficacy > Survival Efficacy > Clinical Response/Remission Efficacy > Survival Efficacy > Clinical Response/Remission Safety/Toxicity > Safety And Tolerability	Rate of Pathologic Response [Time Frame: Up to approximately 16 Weeks (Time of surgery)] No residual tumor (ypT0N0) and partial response (ypTis-1N0) in surgical specimen. 1-3 year Disease Free Survival Rate [Time Frame: From approximately 12 Months up to approximately 36 Months] The percentage of participants disease free on 1-3 year after surgery. Objective Response Rate (ORR) [Time Frame: Up to…	2023-09-10	Actual							2024-08-10	Anticipated
486191	001533-C 10001533 E-VIRTUE NCT06041503 TrialTroveID-486191	A Phase II Multicenter Study of Enfortumab Vedotin With or Without Pembrolizumab in Rare Genitourinary Tumors (E-VIRTUE)	II	Planned	Oncology	Oncology: Bladder; Oncology: Testicular	PD-1 Naive; PD-1 Refractory; PD-L1 Naive; PD-L1 Refractory; Second line; Squamous Cell; Stage III; Stage IV	Neoplasms, Germ Cell and Embryonal; Testicular Neoplasms; Urethral Neoplasms; Urinary Bladder Neoplasms	Trialtrove	National Institutes of Health/National Cancer Institute	Sponsor	Government					enfortumab vedotin pembrolizumab	Tubulin inhibitor; Nectin-4 antagonist; Tubulin polymerization inhibitor PD-1 antagonist; Immuno-oncology therapy; Immune checkpoint inhibitor	nectin cell adhesion molecule 4 programmed cell death 1	Anticancer, immunological Anticancer, immunological	Biological > Protein > Antibody > Antibody-drug conjugate; Biological > Protein > Antibody > Monoclonal antibody, other; Small molecule > Synthetic small molecule Biological > Protein > Antibody > Humanized monoclonal antibody; Biological > Protein > Antibody > Monoclonal antibody, other						CD4; insulin A1C	Diagnostic; Predictive; Predisposing; Prognostic	Background: Many cancers of the testicles and urinary tract are rare diseases; these are diseases that affect less than 200,000 people in the United States. It can be hard to study treatments for these diseases. One combination of drugs-enfortumab vedotin (EV) and pembrolizumab-has already been approved to treat some urinary cancers. Researchers want to see if they can help people with other type…	Overall response rate Progressive disease rate	Efficacy > Clinical Response/Remission Efficacy > Clinical Response/Progression	Primary Outcome Measures : Objective response rate (ORR) [ Time Frame: At every restaging (prior to every 2nd or 3rd cycle) until the end of the study therapy and during follow-up until PD ] Percentage of participants by best overall response (e.g., CR, PR, SD, PD) to therapy The primary objective is to evaluate the objective response rate (ORR) in all cohorts.	Adverse Events Circulating Tumor Cells Clinical benefit rate Disease Progression Duration of overall response Overall response rate Overall survival Progression-free survival Progressive disease rate Safety and Tolerability	Safety/Toxicity > Adverse Drug Reactions Efficacy > Clinical Response/Remission Efficacy > Clinical Response/Remission Efficacy > Disease Progression Efficacy > Clinical Response/Duration Efficacy > Clinical Response/Remission Efficacy > Survival Efficacy > Survival Efficacy > Clinical Response/Progression Safety/Toxicity > Safety And Tolerability	Secondary Outcome Measures : Second Objective response rate (ORR2) and second progression-free survival (PFS2) after second course of pembrolizumab [ Time Frame: At every restaging (prior to every 2nd or 3rd cycle) until the end of the study therapy and during follow-up until PD ] Percentage of participants with the best overall response of CR or PR to therapy and duration of time from start of t…	2025-01-22	Anticipated							2027-10-01	Anticipated
485480	ADRX-0706-001 CTR20241769 NCT06036121 TrialTroveID-485480	A Phase Ia/b Study of ADRX-0706 in Subjects With Select Advanced Solid Tumors	I	Open	Oncology	Oncology: Bladder; Oncology: Breast; Oncology: Cervical; Oncology: Head/Neck; Oncology: Lung, Non-Small Cell; Oncology: Ovarian; Oncology: Pancreas; Oncology: Renal; Oncology: Unspecified Solid Tumor	Second line; Squamous Cell; Stage III; Stage IV	Breast Neoplasms; Carcinoma, Non-Small-Cell Lung; Carcinoma, Renal Cell; Head and Neck Neoplasms; Kidney Neoplasms; Neoplasms; Ovarian Neoplasms; Pancreatic Neoplasms; Urethral Neoplasms; Urinary Bladder Neoplasms; Uterine Cervical Neoplasms; Wilms Tumor	Trialtrove	Adcentrx Therapeutics	Sponsor	Industry, all other pharma	United States	CA	San Diego	92121	ADRX-0706	Tubulin inhibitor; Nectin-4 antagonist	nectin cell adhesion molecule 4	Anticancer, other	Biological > Protein > Antibody > Antibody-drug conjugate; Biological > Protein > Antibody > Monoclonal antibody, other; Small molecule > Synthetic small molecule						CYP3A4	Predictive; Predisposing; Prognostic	The primary purpose of this study is to assess the safety, tolerability, and pharmacokinetics, and to identify the optimal dose of ADRX-0706 in patients with select advanced solid tumors. The Phase 1a part consisted of a dose escalation of ADRX-0706 to evaluate initial safety and tolerability in patients with select advanced solid tumors, and to identify the recommended dose to be used in the Pha…	Adverse Events Safety and Tolerability	Safety/Toxicity > Adverse Drug Reactions Safety/Toxicity > Safety And Tolerability	Primary Outcome Measures : Incidence of adverse events [ Time Frame: Until study completion (estimated 3 years) ] Primary objectives of the study will be to characterize the safety and tolerability and to determine the optimal dose of ADRX-0706.	Area under the curve score Clinical benefit rate Cmax Complete response Disease Progression Duration of overall response Elimination half-life Overall response rate - duration Overall response rate Overall survival Partial response Plasma concentration Progression-free survival Progressive disease rate Response evaluation criteria in solid tumors Stable Disease Volume of distribution	Pharmacokinetics/Pharmacodynamics > Pharmacokinetics/Pharmacodynamics Efficacy > Clinical Response/Remission Pharmacokinetics/Pharmacodynamics > Pharmacokinetics/Pharmacodynamics Efficacy > Clinical Response/Remission Efficacy > Disease Progression Efficacy > Clinical Response/Duration Pharmacokinetics/Pharmacodynamics > Pharmacokinetics/Pharmacodynamics Efficacy > Clinical Response/Remission Eff…	Measurement of maximum plasma concentration (Cmax) of ADRX-0706 [Time Frame: Until study completion (estimated 3 years)] Measured from pharmacokinetic (PK) blood samples Measurement of trough concentration (Ctrough) of ADRX-0706 [Time Frame: Until study completion (estimated 3 years)] Measured from PK blood samples Measurement of area under the serum concentration-time curve (AUC) of ADRX-0706 [T…	2023-09-26	Actual							2025-09-30	Anticipated
485119	BL-M07D1-202 CTR20232779 NCT06031584 TrialTroveID-485119	A Phase Ib/II Clinical Study to Evaluate the Safety and Efficacy of BL-M07D1 for Injection in Patients With Locally Advanced or Metastatic HER2-positive/Low-expressing Urinary and Gastrointestinal Solid Tumors	I/II	Open	Oncology	Oncology: Bile Duct (Cholangiocarcinoma); Oncology: Bladder; Oncology: Colorectal; Oncology: Esophageal; Oncology: Gastric; Oncology: Renal; Oncology: Unspecified Solid Tumor	HER2 low; HER2 positive; Second line; Stage III; Stage IV	Bile Duct Neoplasms; Carcinoma, Renal Cell; Cholangiocarcinoma; Colorectal Neoplasms; Esophageal Neoplasms; Kidney Neoplasms; Stomach Neoplasms; Urethral Neoplasms; Urinary Bladder Neoplasms; Wilms Tumor	Trialtrove	Sichuan Biokin Pharmaceutical Co./Sichuan Baili Pharmaceutical Co. Sichuan Biokin Pharmaceutical Co./Sichuan Baili Pharmaceutical Co./Baili-Bio (Chengdu) Pharmaceutical Co.	Sponsor Collaborator	Industry, all other pharma Industry, all other pharma	China China		Chengdu Chengdu	610041 610041	BL-M07D1	ErbB-2 antagonist; DNA topoisomerase I inhibitor; Immuno-oncology therapy	erb-b2 receptor tyrosine kinase 2	Anticancer, immunological	Biological > Protein > Antibody > Antibody-drug conjugate; Biological > Protein > Antibody > Monoclonal antibody, other; Small molecule > Synthetic small molecule						albumin; ERBB2	Diagnostic; Predictive; Predisposing; Prognostic	Phase Ib: Explore the safety and tolerability of BL-M07D1 to further define RP2D in a variety of solid tumors, including locally advanced or metastatic urinary and gastrointestinal tumors. Phase II: To explore the efficacy of BL-M07D1 in patients with a variety of solid tumors including locally advanced or metastatic HER2-positive/low-expressing urinary and gastrointestinal tumors.	Disease Progression Overall response rate Progressive disease rate Response evaluation criteria in solid tumors Safety and Tolerability	Efficacy > Disease Progression Efficacy > Clinical Response/Remission Efficacy > Clinical Response/Progression Efficacy > Clinical Response/Remission Safety/Toxicity > Safety And Tolerability	Primary Outcome Measures : Phase Ib: Recommended Phase II Dose (RP2D) [Time Frame: Up to approximately 24 months] The RP2D is defined as the dose level chosen by the sponsor (in consultation with the investigators) for phase II study, based on safety, tolerability, efficacy, PK, and PD data collected during the dose escalation study. Phase II: Objective response rate (ORR) [Time Frame: Up to appr…	Adverse Events Area under the curve score Clinical benefit rate Cmax Disease Progression Duration of overall response Elimination half-life Immunogenicity (other timeframe) Immunogenicity Overall response rate - duration Overall response rate Progression-free survival Progressive disease rate Response evaluation criteria in solid tumors Safety and Tolerability Stable Disease Tmax Treatment Emerge…	Safety/Toxicity > Adverse Drug Reactions Pharmacokinetics/Pharmacodynamics > Pharmacokinetics/Pharmacodynamics Efficacy > Clinical Response/Remission Pharmacokinetics/Pharmacodynamics > Pharmacokinetics/Pharmacodynamics Efficacy > Disease Progression Efficacy > Clinical Response/Duration Pharmacokinetics/Pharmacodynamics > Pharmacokinetics/Pharmacodynamics Efficacy > Immunological Response Safety…	Secondary Outcome Measures : Phase Ib/II: Treatment-Emergent Adverse Event (TEAE) [Time Frame: Up to approximately 24 months] TEAE is defined as any adverse and unexpected change in body structure, function, or chemistry or any exacerbation of an existing condition (i.e., any clinically significant adverse change in frequency and/or intensity) during treatment. The type, frequency, and severity o…	2024-01-19	Actual							2026-03-31	Anticipated
483184	MRG002/HX008-C002-IIT TrialTroveID-483184	A Phase I/II Study of MRG003 in Combination With HX008 in Patients With HER2-expressing solid tumors	I/II	Open	Oncology	Oncology: Bladder; Oncology: Unspecified Solid Tumor	(N/A); First line; HER2 positive; Line of therapy N/A; Second line; Stage III; Stage IV	Urethral Neoplasms; Urinary Bladder Neoplasms	Trialtrove	Lepu Biopharma Co.	Sponsor	Industry, all other pharma	China		Shanghai	201612	pucotenlimab MRG-003	PD-1 antagonist; Immuno-oncology therapy; Immune checkpoint inhibitor EGFR antagonist; Tubulin inhibitor	programmed cell death 1 epidermal growth factor receptor	Anticancer, immunological Anticancer, immunological	Biological > Protein > Antibody > Humanized monoclonal antibody; Biological > Protein > Antibody > Monoclonal antibody, other Biological > Protein > Antibody > Antibody-drug conjugate; Biological > Protein > Antibody > Monoclonal antibody, other						ERBB2	Diagnostic; Predictive; Predisposing; Prognostic	To evaluate MRG003 in Combination With HX008 in Patients With HER2-expressing solid tumors To evaluate the safety and activity of combination therapy in mUC patients who failed 1st line chemotherapy or not suitable for cisplatin as 1L therapy. The objectives of phase I were safety, maximum tolerated dose (MTD) or recommended phase 2 dose (RP2D), preliminary antitumor activity, pharmacokinetics (P…			The primary endpoint was safety/tolerability and recommended MRG002 dose;	Overall response rate Overall survival Progression-free survival Response evaluation criteria in solid tumors	Efficacy > Clinical Response/Remission Efficacy > Survival Efficacy > Survival Efficacy > Clinical Response/Remission	secondary endpoints included pharmacokinetics, ORR per RECIST 1.1, PFS, and OS.
482900	7465-PV-0001 NCT06011954 TrialTroveID-482900	Use-result Surveillance for PADCEV Injection 20 mg and 30 mg (Enfortumab Vedotin) in South Korea	Other	Open	Oncology	Oncology: Bladder	Second line; Stage III; Stage IV	Urethral Neoplasms; Urinary Bladder Neoplasms	Trialtrove	Astellas Pharma Pfizer/Seagen	Sponsor Collaborator	Industry, all other pharma Industry, Top 20 Pharma	Japan United States	NY	Tokyo New York City	103-8411 10001	enfortumab vedotin	Tubulin inhibitor; Nectin-4 antagonist; Tubulin polymerization inhibitor	nectin cell adhesion molecule 4	Anticancer, immunological	Biological > Protein > Antibody > Antibody-drug conjugate; Biological > Protein > Antibody > Monoclonal antibody, other; Small molecule > Synthetic small molecule								To check outcomes of treatment with PADCEV and record any medical problems during the study.	Adverse Events Serious Adverse Events	Safety/Toxicity > Adverse Drug Reactions Safety/Toxicity > Serious Adverse Events	Primary Outcome Measures : Number of patients with an Adverse Event [Time Frame: Up to 48 weeks after the first administration of PADCEV] Adverse events (AEs) will be summarized using MedDRA. An AE is defined as any untoward medical occurrence in a subject administered a study drug, and which does not necessarily have to have a causal relationship with this treatment. An AE can therefore be any u…	Overall survival Progression-free survival Progressive disease rate	Efficacy > Survival Efficacy > Survival Efficacy > Clinical Response/Progression	Secondary Outcome Measures : Overall survival [Time Frame: Up to 48 weeks after the first administration of PADCEV] Overall survival (OS) is defined as time from start of PADCEV to death. Progression free survival [Time Frame: Up to 48 weeks after the first administration of PADCEV] Progression free survival (PFS) is defined as time from start of PADCEV to progressive disease (PD) or death from a…	2023-09-01	Actual							2027-07-31	Anticipated
481744	2023(24) NCT05996952 TrialTroveID-481744	A Multicenter Phase II Study of RC48-ADC in Adjuvant/Salvage Treatment of HER2 Positive High-risk Non-muscle-invasive Bladder Cancer	II	Planned	Oncology	Oncology: Bladder	(N/A); Adjuvant; First line; HER2 positive; Second line	Non-Muscle Invasive Bladder Neoplasms; Urethral Neoplasms; Urinary Bladder Neoplasms	Trialtrove	(Other Hospital/Academic/Medical Center) RemeGen	Sponsor Collaborator	Academic Industry, all other pharma	China		Yantai	264006	disitamab vedotin	Tubulin inhibitor	erb-b2 receptor tyrosine kinase 2	Anticancer, other	Biological > Protein > Antibody > Antibody-drug conjugate; Biological > Protein > Antibody > Monoclonal antibody, other; Small molecule > Synthetic small molecule						ERBB2	Diagnostic; Predictive; Predisposing; Prognostic	This study will evaluate the efficacy and safety of intravenous RC48-ADC in adjuvant/salvage treatment of HER2 positive high-risk non-muscle-invasive bladder cancer. To investigate the efficacy and safety of RC48-ADC as adjuvant or rescue therapy for high-risk NMIBC with HER2 overexpression and to explore molecular biomarkers predicting the efficacy of RC48-ADC.	Adverse Events Complete response Overall survival Safety and Tolerability	Safety/Toxicity > Adverse Drug Reactions Efficacy > Clinical Response/Remission Efficacy > Survival Safety/Toxicity > Safety And Tolerability	Primary Outcome Measures : 12-month recurence-free survival rate [ Time Frame: From treatment initiation to 12 month ] The probability of patients remaining free of high-risk NMIBC or worse for at least 12 months after first dose of RC48-ADC adjuvant treatment 3-month pathological complete response rate [ Time Frame: From treatment initiation to 3 month ] The proportion of patients are negative f…	Complete response Disease-free survival Duration of overall response EQ-5D Overall survival Progression-free survival Quality of Life Recurrence	Efficacy > Clinical Response/Remission Efficacy > Survival Efficacy > Clinical Response/Duration HEOR > Health-Related Quality Of Life (Patient Reported Outcomes) Efficacy > Survival Efficacy > Survival HEOR > Health-Related Quality Of Life Efficacy > Clinical Response/Remission	Secondary Outcome Measures : 6-month recurence-free survival rate [ Time Frame: From treatment initiation to 6 month ] The probability of patients remaining free of high-risk NMIBC or worse for at least 6 months after first dose of RC48-ADC adjuvant treatment Duration of response [ Time Frame: From time of complete response to up to 60 months ] Time from complete response to recurrence of any dis…	2023-08-01	Anticipated							2025-08-31	Anticipated
480385	LY2023-002-A NCT05979740 TrialTroveID-480385	RC48 Combined With PD-1 and Radiotherapy as Bladdersparing Therapy in Patients With Muscular Infiltrating Bladder Uroepithelial Carcinoma With Limited HER-2 Expression Following Maximum Electrical Resection or Partial Cystectomy	II	Open	Oncology	Oncology: Bladder; Oncology: Renal	HER2 positive; Line of therapy N/A; PD-1 Naive; PD-L1 Naive; Stage II; Stage III	Carcinoma, Renal Cell; Kidney Neoplasms; Urethral Neoplasms; Urinary Bladder Neoplasms; Wilms Tumor	Trialtrove	(Other Hospital/Academic/Medical Center)	Sponsor	Academic					disitamab vedotin toripalimab	Tubulin inhibitor PD-1 antagonist; Immune checkpoint inhibitor	erb-b2 receptor tyrosine kinase 2 programmed cell death 1	Anticancer, other Anticancer, immunological	Biological > Protein > Antibody > Antibody-drug conjugate; Biological > Protein > Antibody > Monoclonal antibody, other; Small molecule > Synthetic small molecule Biological > Protein > Antibody > Humanized monoclonal antibody; Biological > Protein > Antibody > Monoclonal antibody, other	radiation therapy	Unidentified pharmacological activity		Miscellaneous	Small molecule > Synthetic small molecule	ERBB2; insulin; OPN1MW	Diagnostic; Predictive; Predisposing; Prognostic	This is a prospective, open, single-center clinical study of RC48 combined with PD-1 and radiotherapy as bladder-preserving therapy in patients with muscular invasive bladder uroepithelial carcinoma with high HER-2 expression (IHC 2+ or 3+). The study was conducted in accordance with the Good Practice for Clinical Trials of Pharmaceutical Products (GCP). Six patients were enrolled in this study. …	Adverse Events Common Terminology Criteria for Adverse Events Safety and Tolerability	Safety/Toxicity > Adverse Drug Reactions Safety/Toxicity > Adverse Drug Reactions Safety/Toxicity > Safety And Tolerability	Safety [Time Frame: Up to 28 days] Adverse events will be defined according to NCI CTCAE, Version 5.0	Adverse Events Complete response Disease Progression Disease-free survival Event-free survival Overall survival	Safety/Toxicity > Adverse Drug Reactions Efficacy > Clinical Response/Remission Efficacy > Disease Progression Efficacy > Survival Efficacy > Survival Efficacy > Survival	Percent of Patients With Complete Response (CR) [Time Frame: Up to 3 months] CR is defined by negative cystoscopy, urine cytology, and bladder biopsies. Percent of Patients With Complete Response (CR) [Time Frame: Up to 12 months] CR is defined by negative cystoscopy, urine cytology, and bladder biopsies. Percent of Patients With Complete Response (CR) [Time Frame: Up to 24 months] CR is defined …	2023-08-01	Actual							2023-12-13	Anticipated
479526	BL-B01D1-SI-B003-201-06 CTR20232346 NCT05965856 TrialTroveID-479526	A Phase II Clinical Study to Evaluate the Efficacy and Safety of SI-B003 Monotherapy and BL-B01D1+SI-B003 Combination Therapy (BL-B01D1+SI-B003) in Patients With Locally Advanced or Metastatic Urothelial Carcinoma and Other Solid Tumors	II	Open	Oncology	Oncology: Bladder; Oncology: Prostate; Oncology: Renal; Oncology: Unspecified Solid Tumor	Second line; Stage III; Stage IV	Carcinoma; Carcinoma, Renal Cell; Carcinoma, Transitional Cell; Kidney Neoplasms; Prostatic Neoplasms; Urethral Neoplasms; Urinary Bladder Neoplasms; Wilms Tumor	Trialtrove	Sichuan Biokin Pharmaceutical Co./Sichuan Baili Pharmaceutical Co.	Sponsor	Industry, all other pharma	China		Chengdu	610041	danvilostomig izalontamab brengitecan	PD-1 antagonist; CTLA4 antagonist; Immuno-oncology therapy; Immune checkpoint inhibitor EGFR antagonist; ErbB-3 antagonist; DNA topoisomerase I inhibitor	cytotoxic T-lymphocyte associated protein 4; programmed cell death 1 epidermal growth factor receptor; erb-b2 receptor tyrosine kinase 3	Anticancer, immunological Anticancer, other	Biological > Protein > Antibody > Bispecific antibody; Biological > Protein > Antibody > Monoclonal antibody, other Biological > Protein > Antibody > Antibody-drug conjugate; Biological > Protein > Antibody > Bispecific antibody; Biological > Protein > Antibody > Monoclonal antibody, other						GPT	Predisposing; Prognostic	To investigate the efficacy, safety and tolerability of BL-B01D1+SI-B003 combination in patients with locally advanced or metastatic urothelial carcinoma and other solid tumors, and to further explore the optimal dose and mode of combination.	Overall response rate Progressive disease rate Response evaluation criteria in solid tumors Safety and Tolerability	Efficacy > Clinical Response/Remission Efficacy > Clinical Response/Progression Efficacy > Clinical Response/Remission Safety/Toxicity > Safety And Tolerability	Objective response rate (ORR) [Time Frame: Up to approximately 24 months] ORR is defined as the percentage of participants, who has a CR (disappearance of all target lesions) or PR (at least a 30% decrease in the sum of diameters of target lesions). The percentage of participants who experiences a confirmed CR or PR is according to RECIST 1.1. Recommended Phase II Dose (RP2D) [Time Frame: Up to a…	Clinical benefit rate Disease Progression Duration of overall response Overall response rate - duration Overall response rate Progression-free survival Progressive disease rate Stable Disease Treatment Emergent Adverse Events	Efficacy > Clinical Response/Remission Efficacy > Disease Progression Efficacy > Clinical Response/Duration Efficacy > Clinical Response/Remission Efficacy > Clinical Response/Remission Efficacy > Survival Efficacy > Clinical Response/Progression Efficacy > Clinical Response/Remission Safety/Toxicity > Adverse Drug Reactions	Progression-free survival (PFS) [Time Frame: Up to approximately 24 months] The PFS is defined as the time from the first dose of medication to disease progression or death, whichever occurred first. Disease control rate (DCR) [Time Frame: Up to approximately 24 months] The DCR is defined as the percentage of participants who has a CR, PR, or Stable Disease (SD: neither sufficient shrinkage to qu…	2023-12-11	Actual							2025-12-31	Anticipated
479104	ChiCTR2300073975 TrialTroveID-479104	Evaluating the Safety and Tolerability of Intravesical Instillation of Disitamab Vedotin (DV; RC48-ADC) for the Treatment of HER2-Expressing Non-Muscle Invasive Bladder Cancer (NMIBC) in High-Risk Bacillus Calmette-Guérin (BCG)-Naive or BCG-Non-Responsive Patients: An Open-Label, Single-Arm, Single-Center Clinical Trial.	I	Open	Oncology	Oncology: Bladder	First line; Second line; Stage 0; Stage I	Urethral Neoplasms; Urinary Bladder Neoplasms	Trialtrove	(Other Hospital/Academic/Medical Center) RemeGen	Sponsor Sponsor	Academic Industry, all other pharma	China		Yantai	264006	disitamab vedotin	Tubulin inhibitor	erb-b2 receptor tyrosine kinase 2	Anticancer, other	Biological > Protein > Antibody > Antibody-drug conjugate; Biological > Protein > Antibody > Monoclonal antibody, other; Small molecule > Synthetic small molecule						ERBB2; PCYT1A	Diagnostic; Predictive; Predisposing; Prognostic	To evaluating the Safety and Tolerability of Intravesical Instillation of Disitamab Vedotin (DV; RC48-ADC) for the Treatment of HER2-Expressing Non-Muscle Invasive Bladder Cancer (NMIBC) in High-Risk Bacillus Calmette-Guérin (BCG)-Naive or BCG-Non-Responsive Patients	Adverse Events Dose-limiting toxicities	Safety/Toxicity > Adverse Drug Reactions Safety/Toxicity > Safety And Tolerability	Primary outcome: Dose-limiting toxicity Incidence of Adverse Events (AEs)				2023-08-01	Actual							2024-12-30	Anticipated
478772	LY-2022-021-B NCT05957757 TrialTroveID-478772	RC48 Combined With Tislelizumab for Bladder Sparing Treatment in High-risk Non-muscular Invasive Bladder Cancer (NMIBC) With BCG Treatment Failure and HER2 Expression	II	Open	Oncology	Oncology: Bladder	HER2 positive; Maintenance/Consolidation; PD-1 Naive; PD-L1 Naive; Second line; Squamous Cell; Stage 0; Stage I	Non-Muscle Invasive Bladder Neoplasms; Urethral Neoplasms; Urinary Bladder Neoplasms	Trialtrove	(Other Hospital/Academic/Medical Center) BeiGene RemeGen	Sponsor Collaborator Collaborator	Academic Industry, all other pharma Industry, all other pharma	China China		Beijing Yantai	102206 264006	tislelizumab disitamab vedotin	PD-1 antagonist; Immuno-oncology therapy; Immune checkpoint inhibitor Tubulin inhibitor	programmed cell death 1 erb-b2 receptor tyrosine kinase 2	Anticancer, immunological Anticancer, other	Biological > Protein > Antibody > Humanized monoclonal antibody; Biological > Protein > Antibody > Monoclonal antibody, other Biological > Protein > Antibody > Antibody-drug conjugate; Biological > Protein > Antibody > Monoclonal antibody, other; Small molecule > Synthetic small molecule						CD4; ERBB2; MPZ; OPN1MW	Diagnostic; Predictive; Predisposing; Prognostic	This is a prospective, open, single-center clinical study of anti-HER2-ADC combined with PD-1 monoclonal antibody for bladder sparing treatment in non-muscular invasive bladder cancer (NMIBC) patients with HER2-expressing. The study was conducted in accordance with the Good Clinical Practice (GCP). Approximately 20 subjects will be enrolled to evaluate the efficacy and safety of RC48 (RC48 2.0 mg…	Disease-free survival Recurrence	Efficacy > Survival Efficacy > Clinical Response/Remission	Primary Outcome Measures : 2-yr Bladder-intact Disease-free Survival (BI-DFS) [ Time Frame: Up to 24 months ] Defined by time from enrollment to the occurrence of one of the following events: first MIBC or regional lymph node recurrence, distant metastasis, or death	Complete response Disease-free survival Overall survival Time to progression	Efficacy > Clinical Response/Remission Efficacy > Survival Efficacy > Survival Efficacy > Disease Progression	Secondary Outcome Measures : Time to Progression (TTP) [ Time Frame: Up to 24 months ] Defined by time from day of first treatment to first progression to higher grade or stage, including muscle-invasive disease or death from any cause. Time to Deterioration (TTD) [ Time Frame: Up to 24 months ] Defined by time from day of first treatment to first deterioration Cystectomy Free Survival [ Time Fra…	2023-08-05	Actual							2026-06-08	Anticipated
477397	CTR20230905 NCT05943379 RC48-C028 TrialTroveID-477397	An Open-label, Single Arm, Single Center Phase II Study of RC48-ADC (IV) in Combination With Gemcitabine(Intravesical) in High Risk NMIBC Subjects (BCG Naïve or BCG Unresponsive) That Expresses HER2 (IHC 1+ and Greater)	II	Open	Oncology	Oncology: Bladder	First line; HER2 positive; Maintenance/Consolidation; Stage I; Stage II; Stage III; Stage IV	Urethral Neoplasms; Urinary Bladder Neoplasms	Trialtrove	RemeGen	Sponsor	Industry, all other pharma	China		Yantai	264006	disitamab vedotin gemcitabine (intravesical)	Tubulin inhibitor DNA synthesis inhibitor; DNA repair enzyme inhibitor; Cell cycle inhibitor	erb-b2 receptor tyrosine kinase 2	Anticancer, other Anticancer, antimetabolite	Biological > Protein > Antibody > Antibody-drug conjugate; Biological > Protein > Antibody > Monoclonal antibody, other; Small molecule > Synthetic small molecule Small molecule > Synthetic small molecule						ERBB2; PCYT1A	Diagnostic; Predictive; Predisposing; Prognostic	To evaluate the high risk non-muscle-invasive bladder cancer (NMIBC) who are BCG Naïve or BCG Unresponsive and are considered ineligible for or have refused to undergo radical cystectomy, will receive RC48-ADC in combination with gemcitabine. To assess the efficacy and safety of Vedicitumumab in combination with gemcitabine intravesical infusion in patients with high-risk NMIBC who have not previ…	Disease-free survival Overall survival	Efficacy > Survival Efficacy > Survival	12-month Disease Free Survival Rate [Time Frame: 12 month] Primary endpoint indicators and time to evaluation 12-month disease-free survival (DFS) rate 12 months after treatment Effectiveness indicators	Adverse Events Disease-free survival Overall survival Progression-free survival	Safety/Toxicity > Adverse Drug Reactions Efficacy > Survival Efficacy > Survival Efficacy > Survival	Complete Response Rate [Time Frame: 3 month] 6-month Disease Free Survival Rate [Time Frame: 6 month] 18-month Disease Free Survival Rate [Time Frame: 18 month] 24-month Disease Free Survival Rate [Time Frame: 24 month] Recurrence-free survival [Time Frame: up to 24 months] Progression-Free Survival [Time Frame: up to 24 months] Overall Survival [Time Frame: up to 5 years] Secondary endpoints and…	2023-06-08	Actual							2025-12-01	Anticipated
477098	CTR20231407 NCT05940896 RC48-C019 TrialTroveID-477098	Evaluate the Safety, Tolerability, Pharmacokinetic Characteristics, and Preliminary Efficacy of Disitamab Vedotin Intravenously Combined With Radiotherapy in the Treatment of Locally Advanced Solid Tumors With HER2 Expression Phase 1 Study	I	Open	Oncology	Oncology: Bladder; Oncology: Cervical; Oncology: Esophageal; Oncology: Head/Neck; Oncology: Renal; Oncology: Unspecified Solid Tumor	First line; Squamous Cell; Stage III; Stage IV	Carcinoma, Renal Cell; Esophageal Neoplasms; Head and Neck Neoplasms; Kidney Neoplasms; Neoplasms; Urethral Neoplasms; Urinary Bladder Neoplasms; Uterine Cervical Neoplasms; Wilms Tumor	Trialtrove	RemeGen	Sponsor	Industry, all other pharma	China		Yantai	264006	disitamab vedotin	Tubulin inhibitor	erb-b2 receptor tyrosine kinase 2	Anticancer, other	Biological > Protein > Antibody > Antibody-drug conjugate; Biological > Protein > Antibody > Monoclonal antibody, other; Small molecule > Synthetic small molecule	radiation therapy	Unidentified pharmacological activity		Miscellaneous	Small molecule > Synthetic small molecule	ERBB2; insulin	Diagnostic; Predictive; Predisposing; Prognostic	To evaluate the safety, tolerability, pharmacokinetic characteristics, and preliminary efficacy of Disitamab Vedotin(DV, RC48-ADC) intravenously combined with radiotherapy in the treatment of locally advanced solid tumors with HER2 expression	Adverse Events Dose-limiting toxicities Maximum tolerated dose Safety and Tolerability	Safety/Toxicity > Adverse Drug Reactions Safety/Toxicity > Safety And Tolerability Safety/Toxicity > Safety And Tolerability Safety/Toxicity > Safety And Tolerability	DLT [Time Frame: First DV dose to 28 days after the last RT] Dose limiting toxicity (DLT) AE [Time Frame: First DV dose to 90 days after the last RT] the incidence and severity of adverse events (AE); To determine the maximum tolerated dose (MTD) and safety of vedicumumab combined with radiotherapy in the treatment of patients with HER2-expressing locally advanced solid tumors, and to clarify the…	Clinical benefit rate Duration of overall response Immunogenicity (other timeframe) Immunogenicity Overall response rate - duration Overall response rate Progression-free survival Response evaluation criteria in solid tumors Safety and Tolerability	Efficacy > Clinical Response/Remission Efficacy > Clinical Response/Duration Efficacy > Immunological Response Safety/Toxicity > Adverse Drug Reactions Efficacy > Clinical Response/Remission Efficacy > Clinical Response/Remission Efficacy > Survival Efficacy > Clinical Response/Remission Safety/Toxicity > Safety And Tolerability	PK Characterize [Time Frame: Cycle1Day1 to Cycle1Day8 (each cycle is 14 days)] The concentration of DV binding antibodies, total antibodies, and free MMAE. Immunogenicity assessment [Time Frame: Cycle1Day1 to Cycle1Day8 (each cycle is 14 days)] Anti-RC48 antibodies ORR [Time Frame: approximately 2 years from the first dose] (RECIST 1.1 standard, evaluated by investigators): objective response rat…	2023-06-21	Actual							2024-11-16	Anticipated
475513	23-1008 GU-217 NCT05923190 TrialTroveID-475513	A Pilot Trial of Enfortumab Vedotin Schedule De-escalation in Metastatic Urothelial Carcinoma	II	Open	Oncology	Oncology: Bladder	Line of therapy N/A; Stage III; Stage IV	Carcinoma; Carcinoma, Transitional Cell; Urethral Neoplasms; Urinary Bladder Neoplasms	Trialtrove	Fox Chase Cancer Center	Sponsor	Academic					pembrolizumab	PD-1 antagonist; Immuno-oncology therapy; Immune checkpoint inhibitor	programmed cell death 1	Anticancer, immunological	Biological > Protein > Antibody > Humanized monoclonal antibody; Biological > Protein > Antibody > Monoclonal antibody, other	enfortumab vedotin	Tubulin inhibitor; Nectin-4 antagonist; Tubulin polymerization inhibitor	nectin cell adhesion molecule 4	Anticancer, immunological	Biological > Protein > Antibody > Antibody-drug conjugate; Biological > Protein > Antibody > Monoclonal antibody, other; Small molecule > Synthetic small molecule	insulin	Diagnostic; Predictive; Predisposing; Prognostic	The study will investigate an alternative administration schedule of EV given as monotherapy and in combination with pembrolizumab.	Complete response Disease Progression Duration of overall response Overall response rate - duration Partial response Response evaluation criteria in solid tumors Stable Disease	Efficacy > Clinical Response/Remission Efficacy > Disease Progression Efficacy > Clinical Response/Duration Efficacy > Clinical Response/Remission Efficacy > Clinical Response/Remission Efficacy > Clinical Response/Remission Efficacy > Clinical Response/Remission	Primary Outcome Measures : Duration of clinical benefit [ Time Frame: 8 months ] Duration of Clinical Benefit (DoCB) in patients undergoing EV schedule de-escalation in the EV monotherapy cohort. DoCB is defined as time from initiating treatment to disease progression or death in patients who achieve complete response, partial response, or stable disease (per RECIST v1.1)	Overall survival Time to next treatment	Efficacy > Survival Efficacy > Disease Progression	Secondary Outcome Measures : Overall survival [ Time Frame: 5 years ] Overall survival (OS) in patients undergoing EV schedule de-escalation in the EV monotherapy cohort Time to next treatment [ Time Frame: 5 years ] Time to Next Treatment in patients undergoing EV schedule de-escalation in the EV monotherapy	2023-06-14	Actual							2028-07-01	Anticipated
474873	1 2022DZKY-106-02 NCT05917158 TrialTroveID-474873	An Open-label, Single-arm Study to Evaluate the Efficacy and Safety of RC48-ADC Combined With JS001 in Postoperative Adjuvant Treatment of HER2-positive Upper Tract Urothelial Carcinoma (UTUC)	II	Open	Oncology	Oncology: Bladder; Oncology: Renal	Adjuvant; HER2 positive; Stage I; Stage II; Stage III	Carcinoma; Carcinoma, Renal Cell; Carcinoma, Transitional Cell; Kidney Neoplasms; Urethral Neoplasms; Urinary Bladder Neoplasms; Wilms Tumor	Trialtrove	(Other Hospital/Academic/Medical Center)	Sponsor	Academic					disitamab vedotin toripalimab	Tubulin inhibitor PD-1 antagonist; Immune checkpoint inhibitor	erb-b2 receptor tyrosine kinase 2 programmed cell death 1	Anticancer, other Anticancer, immunological	Biological > Protein > Antibody > Antibody-drug conjugate; Biological > Protein > Antibody > Monoclonal antibody, other; Small molecule > Synthetic small molecule Biological > Protein > Antibody > Humanized monoclonal antibody; Biological > Protein > Antibody > Monoclonal antibody, other						ERBB2; SFXN1	Diagnostic; Predictive; Predisposing; Prognostic	This study will evaluate the efficacy and safety of intravenous RC48-ADC combined with JS001 in postoperative adjuvant therapy for HER2-positive upper tract urothelial carcinoma.	Disease-free survival	Efficacy > Survival	Disease-free survival (DFS) [Time Frame: 5 years] 5-year Disease-free survival	Metastasis-free survival Overall survival	Efficacy > Survival Efficacy > Survival	Overall survival (OS) [Time Frame: Patients followed-up for 5 years] 5-year Overall Survival Metastasis free survival (MFS) [Time Frame: Patients are followed up for 5 years] 5-year Metastasis free survival	2022-11-23	Actual	60	Anticipated	2027-11-22	Anticipated	0.3	Anticipated	2027-12-31	Anticipated			0.5	Anticipated
474697	NCT05912816 TrialTroveID-474697 UTUC-RJ003	Prospective, Open, Single-center Clinical Study of the Combination of RC48 and Tislelizumab for Renal Preservation in High-risk Upper Urinary Tract Uroepithelial Carcinoma Patients	II	Open	Oncology	Oncology: Bladder	(N/A); Second line	Carcinoma; Urethral Neoplasms; Urinary Bladder Neoplasms	Trialtrove	(Other Hospital/Academic/Medical Center)	Sponsor	Academic					tislelizumab disitamab vedotin	PD-1 antagonist; Immuno-oncology therapy; Immune checkpoint inhibitor Tubulin inhibitor	programmed cell death 1 erb-b2 receptor tyrosine kinase 2	Anticancer, immunological Anticancer, other	Biological > Protein > Antibody > Humanized monoclonal antibody; Biological > Protein > Antibody > Monoclonal antibody, other Biological > Protein > Antibody > Antibody-drug conjugate; Biological > Protein > Antibody > Monoclonal antibody, other; Small molecule > Synthetic small molecule								This is a prospective, open, single-center clinical study of renal preservation therapy in high-risk upper urinary tract urothelial carcinoma patients .			Primary Outcome Measures : The proportion of pT0 [Time Frame: 1 month after surgery] The proportion of patients with pT0 reached 1 month after renal preservation surgery	Disease Progression Event-free survival	Efficacy > Disease Progression Efficacy > Survival	Secondary Outcome Measures : complete continuous remission [Time Frame: 3 month after therapy] CR is defined by negative cystoscopy, urine cytology, and bladder biopsies 1-yr or 2-yr kidney-intact event-free survival (KI-EFS) [Time Frame: up to 2 year] Event-free survival is the time from the beginning of enrollment to the occurrence of any event, including death, disease progression, change of t…	2023-06-10	Actual							2025-12-30	Anticipated
474687	NCT05912205 TrialTroveID-474687 UHCT221037	An Open, Single Arm, Phase II Clinical Study on the Efficacy and Safety of Bladder Sparing Therapy With Vidixizumab Combined With Local Radiotherapy in Patients With HER-2 Expressing Myometrial Invasive Urothelium Carcinoma	II	Planned	Oncology	Oncology: Bladder	Line of therapy N/A; Stage 0; Stage I; Stage II	Carcinoma; Urethral Neoplasms; Urinary Bladder Neoplasms	Trialtrove	(Other Hospital/Academic/Medical Center)	Sponsor	Academic					disitamab vedotin	Tubulin inhibitor	erb-b2 receptor tyrosine kinase 2	Anticancer, other	Biological > Protein > Antibody > Antibody-drug conjugate; Biological > Protein > Antibody > Monoclonal antibody, other; Small molecule > Synthetic small molecule	radiation therapy	Unidentified pharmacological activity		Miscellaneous	Small molecule > Synthetic small molecule	insulin	Diagnostic; Predictive; Predisposing; Prognostic	This is a prospective, open, single center clinical study of vidicizumab combined with local radiotherapy as bladder conserving therapy in patients with muscle invasive bladder urothelium cancer with HER-2 expression (IHC 2+or 3+). A total of 30 subjects were included in the study	Event-free survival	Efficacy > Survival	Bladder-intact event-free survival [Time Frame: 1 year] 1-year event free survival with intact bladder	Complete response	Efficacy > Clinical Response/Remission	Pathologic Complete Response [Time Frame: 2 mouths] Neoadjuvant therapy and postoperative pathology confirmed that the primary tumor was in complete remission (stage ypT0) and had no residual tumor cells, regardless of whether the regional lymph nodes were involved or not.	2023-07-01	Anticipated							2025-07-01	Anticipated
474662	DV-001 EUCT number: 2022-501105-12-00 IRAS 1006741 ISRCTN11908197 KEYNOTE-D74 NCT05911295 SGNDV-001 SGNDV-001/KN-D74 TrialTroveID-474662	An Open-label, Randomized, Controlled Phase III Study of Disitamab Vedotin in Combination With Pembrolizumab Versus Chemotherapy in Subjects With Previously Untreated Locally Advanced or Metastatic Urothelial Carcinoma That Expresses HER2 (IHC 1+ and Greater)	III	Open	Oncology	Oncology: Bladder; Oncology: Renal	First line; HER2 positive; Maintenance/Consolidation; PD-L1 Naive; Stage III; Stage IV	Carcinoma; Carcinoma, Renal Cell; Carcinoma, Transitional Cell; Kidney Neoplasms; Urethral Neoplasms; Urinary Bladder Neoplasms; Wilms Tumor	Trialtrove	Pfizer/Seagen Merck & Co./Merck Sharp & Dohme (MSD) RemeGen	Sponsor Collaborator Collaborator	Industry, Top 20 Pharma Industry, Top 20 Pharma Industry, all other pharma	United States United States China	NY NJ	New York City Rahway Yantai	10001 07065 264006	pembrolizumab disitamab vedotin	PD-1 antagonist; Immuno-oncology therapy; Immune checkpoint inhibitor Tubulin inhibitor	programmed cell death 1 erb-b2 receptor tyrosine kinase 2	Anticancer, immunological Anticancer, other	Biological > Protein > Antibody > Humanized monoclonal antibody; Biological > Protein > Antibody > Monoclonal antibody, other Biological > Protein > Antibody > Antibody-drug conjugate; Biological > Protein > Antibody > Monoclonal antibody, other; Small molecule > Synthetic small molecule	gemcitabine hydrochloride carboplatin cisplatin avelumab	DNA synthesis inhibitor; Thymidylate synthase inhibitor; DNA repair enzyme inhibitor; Cell cycle inhibitor DNA inhibitor DNA inhibitor; DNA synthesis inhibitor PD-L1 antagonist; Immuno-oncology therapy; Immune checkpoint inhibitor	checkpoint kinase 1 Not applicable Not applicable CD274 molecule	Antiviral, other; Anticancer, antimetabolite Anticancer, alkylating Anticancer, alkylating Anticancer, immunological	Small molecule; Small molecule > Synthetic small molecule; Unidentified Small molecule > Synthetic small molecule Small molecule > Synthetic small molecule Biological > Protein > Antibody > Human monoclonal antibody; Biological > Protein > Antibody > Monoclonal antibody, other	ERBB2; TNFRSF9	Diagnostic; Predictive; Predisposing; Prognostic	This study will enroll participants with urothelial cancer (UC). UC can include cancer of the bladder, kidney, or the tubes that carry pee through the body (ureter, urethra). This study will try to find out if the drugs disitamab vedotin with pembrolizumab works better than platinum-containing chemotherapy to treat patients with UC. This study will also test what side effects happen when particip…	Disease Progression Overall survival Progression-free survival Response evaluation criteria in solid tumors	Efficacy > Disease Progression Efficacy > Survival Efficacy > Survival Efficacy > Clinical Response/Remission	Progression-free survival (PFS) per Response Evaluation Criteria in Solid Tumors version 1.1 (RECIST v1.1) by blinded independent central review (BICR) [Time Frame: Approximately 3 years] The time from randomization to first documentation of disease progression per RECIST v1.1 by BICR, or to death due to any cause. Overall survival (OS) [Time Frame: Approximately 5 years] The time from date of ra…	Adverse Events Cardiac Telemetry Clinical benefit rate Complete response Disease Progression Duration of overall response Ejection fraction (safety) EORTC Quality of Life Questionnaire Global health status Numeric Rating Scale Overall response rate - duration Overall response rate Partial response Progression-free survival Quality of Life Response evaluation criteria in solid tumors Safety and To…	Safety/Toxicity > Adverse Drug Reactions Safety/Toxicity > Cardiac Measures/Events Efficacy > Clinical Response/Remission Efficacy > Clinical Response/Remission Efficacy > Disease Progression Efficacy > Clinical Response/Duration Safety/Toxicity > Cardiac Measures/Events Efficacy > Health-Related Quality Of Life (Patient Reported Outcomes) HEOR > Health-Related Quality Of Life Efficacy > Patient …	Objective response rate (ORR) per RECIST v1.1 by BICR [Time Frame: Approximately 3 years] The proportion of participants with confirmed complete response (CR) or partial response (PR) according to RECIST v1.1. ORR per RECIST v1.1 by investigator assessment [Time Frame: Approximately 3 years] The proportion of participants with confirmed CR or PR according to RECIST v1.1. Duration of Response (DOR…	2023-09-22	Actual							2026-06-30	Anticipated
471478	IACT21079 jRCT2051230071 NCT05879653 TrialTroveID-471478	A Phase II, Open-label, Multi-institutional Study to Evaluate the Efficacy of Induction Therapy With MK-3475 and ASG-22CE Followed by Radiation Therapy With MK-3475 in Patients With MIBC Who Are Unfit for or Refuse Radical Cystectomy	II	Open	Oncology	Oncology: Bladder	Line of therapy N/A; PD-1 Naive; PD-L1 Naive; Stage II; Stage III	Urethral Neoplasms; Urinary Bladder Neoplasms	Trialtrove	Kyoto University Hospital (Other Hospital/Academic/Medical Center) Astellas Pharma Merck & Co./Merck Sharp & Dohme (MSD)	Sponsor Collaborator Collaborator Collaborator	Academic Academic Industry, all other pharma Industry, Top 20 Pharma	Japan United States	NJ	Tokyo Rahway	103-8411 07065	enfortumab vedotin pembrolizumab	Tubulin inhibitor; Nectin-4 antagonist; Tubulin polymerization inhibitor PD-1 antagonist; Immuno-oncology therapy; Immune checkpoint inhibitor	nectin cell adhesion molecule 4 programmed cell death 1	Anticancer, immunological Anticancer, immunological	Biological > Protein > Antibody > Antibody-drug conjugate; Biological > Protein > Antibody > Monoclonal antibody, other; Small molecule > Synthetic small molecule Biological > Protein > Antibody > Humanized monoclonal antibody; Biological > Protein > Antibody > Monoclonal antibody, other	radiation therapy	Unidentified pharmacological activity		Miscellaneous	Small molecule > Synthetic small molecule	insulin; insulin A1C; TNFRSF9	Diagnostic; Predictive; Predisposing; Prognostic	This study is designed to assess the efficacy and safety of induction therapy with MK-3475 and ASG-22CE and radiation therapy with MK-3475 in patients with cT2-4aN0M0 muscle invasive bladder cancer who are unfit for or refuse radical cystectomy.	Event-free survival	Efficacy > Survival	Primary Outcome Measures : Bladder Intact Event-Free Survival (BI-EFS) rate [Time Frame: 2 years] To evaluate bladder intact event-free survival (BI-EFS) rate at 2 year after study enrollment assessed by cystoscopy, cytology, biopsy results by central pathology review, and imaging evaluation.	Adverse Events Complete response EORTC Quality of Life Questionnaire EQ-5D-5L Global health status Metastasis-free survival Overall survival Quality of Life Safety and Tolerability Time to progression Visual Analog Scale	Safety/Toxicity > Adverse Drug Reactions Efficacy > Clinical Response/Remission Efficacy > Health-Related Quality Of Life (Patient Reported Outcomes) HEOR > Health-Related Quality Of Life (Patient Reported Outcomes) HEOR > Health-Related Quality Of Life Efficacy > Survival Efficacy > Survival HEOR > Health-Related Quality Of Life Safety/Toxicity > Safety And Tolerability Efficacy > Disease Progre…	Secondary Outcome Measures : Pathologic Complete Response (pCR) Rate at 38 weeks [Time Frame: 38 weeks] The pathologic complete response rate is based on the central pathology review of tumor bed biopsies performed at 38 weeks and the results of imaging studies performed by each institution. Overall Survival (OS) [Time Frame: 2 years] OS is defined as the time from study enrollment to death from …	2023-10-01	Actual							2025-09-30	Anticipated
470408	21-393 NCT05868265 TrialTroveID-470408	Neoadjuvant Enfortumab Vedotin in High-Grade Urothelial Carcinoma of the Upper Urinary Tract (Including Ureter and Renal Pelvis)	II	Open	Oncology	Oncology: Bladder; Oncology: Renal	(N/A); Neoadjuvant	Carcinoma; Carcinoma, Renal Cell; Carcinoma, Transitional Cell; Kidney Neoplasms; Urethral Neoplasms; Urinary Bladder Neoplasms; Wilms Tumor	Trialtrove	Memorial Sloan-Kettering Cancer Center Astellas Pharma	Sponsor Collaborator	Academic Industry, all other pharma	Japan		Tokyo	103-8411	enfortumab vedotin	Tubulin inhibitor; Nectin-4 antagonist; Tubulin polymerization inhibitor	nectin cell adhesion molecule 4	Anticancer, immunological	Biological > Protein > Antibody > Antibody-drug conjugate; Biological > Protein > Antibody > Monoclonal antibody, other; Small molecule > Synthetic small molecule	surgical intervention	Not applicable		Miscellaneous	Small molecule > Synthetic small molecule	CD4; insulin A1C	Diagnostic; Predictive; Predisposing; Prognostic	The purpose of this study is to find out whether the study drug, enfortumab vedotin, is an effective and safe treatment for people who have urothelial carcinoma of the upper urinary tract. Study participants will be people who are not eligible to receive or have chosen not to receive the chemotherapy drug cisplatin for treatment of their cancer. In addition, all participants will be planning on h…	Complete response	Efficacy > Clinical Response/Remission	Proportion of patients who achieve pathologic complete response [Time Frame: up to 2 years] The absence of residual disease on pathologic evaluation on surgical specimen following neoadjuvant enfortumab vedotin for UTUC. Pathologists will assess surgical specimens systematically using criteria agreed upon for all conventional neoadjuvant treatment based on the AJCC TNM staging system.	Common Terminology Criteria for Adverse Events	Safety/Toxicity > Adverse Drug Reactions	The rate of grade 3 - 4 toxicity [Time Frame: up to 2 years] according to CTCAE v5.0.	2023-06-02	Actual							2025-05-31	Anticipated
470187	AVZO-021-1001 NCT05867251 TrialTroveID-470187	A Phase I/II, First-in-Human Study to Assess the Safety, Tolerability, Pharmacokinetics, Pharmacodynamics, and Antitumor Activity of AVZO-021 as a Single Agent and in Combination Therapy in Patients With Advanced Solid Tumors	I/II	Open	Oncology	Oncology: Bladder; Oncology: Breast; Oncology: Endometrial; Oncology: Esophageal; Oncology: Gastric; Oncology: Lung, Non-Small Cell; Oncology: Ovarian; Oncology: Primary Peritoneal; Oncology: Unspecified Solid Tumor	Estrogen receptor positive; Fourth line or greater; HER2 low; HER2 negative; Platinum-resistant; Progesterone receptor positive; Second line; Stage III; Stage IV; Third line; Triple receptor negative	Breast Neoplasms; Carcinoma, Non-Small-Cell Lung; Endometrial Neoplasms; Esophageal Neoplasms; Neoplasms; Ovarian Neoplasms; Peritoneal Neoplasms; Stomach Neoplasms; Urethral Neoplasms; Urinary Bladder Neoplasms	Trialtrove	Allorion Therapeutics	Sponsor	Industry, all other pharma	United States	MA	Natick	01760	AVZO-021	Cyclin-dependent kinase 2 inhibitor	cyclin dependent kinase 2	Anticancer, other	Small molecule; Small molecule > Synthetic small molecule	carboplatin letrozole palbociclib fulvestrant sacituzumab govitecan ribociclib abemaciclib	DNA inhibitor Estrogen receptor antagonist; Aromatase inhibitor Cyclin-dependent kinase 4 inhibitor; Cyclin-dependent kinase 6 inhibitor Selective estrogen receptor downregulator; DNA directed DNA polymerase inhibitor; Protein degrader DNA topoisomerase I inhibitor Cyclin-dependent kinase 4 inhibitor; Cyclin-dependent kinase 6 inhibitor Cyclin-dependent kinase 4 inhibitor; Cyclin-dependent kinase…	Not applicable cytochrome P450 family 19 subfamily A member 1 cyclin dependent kinase 4; cyclin dependent kinase 6 estrogen receptor 1 tumor associated calcium signal transducer 2 cyclin dependent kinase 4; cyclin dependent kinase 6 cyclin dependent kinase 4; cyclin dependent kinase 6	Anticancer, alkylating Anticancer, hormonal Anticancer, other Anticancer, hormonal; Menstruation disorders; Immunosuppressant Anticancer, immunological Anticancer, other Anticancer, other	Small molecule > Synthetic small molecule Small molecule; Small molecule > Synthetic small molecule Small molecule; Small molecule > Synthetic small molecule Small molecule > Synthetic small molecule Biological > Protein > Antibody > Antibody-drug conjugate; Biological > Protein > Antibody > Monoclonal antibody, other; Small molecule > Synthetic small molecule Small molecule; Small molecule > Syn…	CCNE1; CD244; CDK2; CDK4; ERBB2; FBXW7; PKMYT1; SEPTIN4; WEE1	Diagnostic; Predictive; Predisposing; Prognostic	This study, the first clinical trial of AVZO-021, aims to determine the safety, tolerability, pharmacokinetics, pharmacodynamics, maximum tolerated dose, and anti-tumor effects of AVZO-021 in patients with advanced solid tumors. AVZO-021 is an oral medication that inhibits cyclin-dependent kinase 2 (CDK 2). To evaluate the safety, tolerability, PK, pharmacodynamics (PD), and anti-tumor activity o…	Adverse Events Cardiac Telemetry Common Terminology Criteria for Adverse Events Complete response Disease Progression Dose-limiting toxicities Duration of overall response Maximum tolerated dose Overall response rate - duration Overall response rate Overall survival Partial response Progression-free survival Response evaluation criteria in solid tumors Safety and Tolerability Time to progression …	Safety/Toxicity > Adverse Drug Reactions Safety/Toxicity > Cardiac Measures/Events Safety/Toxicity > Adverse Drug Reactions Efficacy > Clinical Response/Remission Efficacy > Disease Progression Safety/Toxicity > Safety And Tolerability Efficacy > Clinical Response/Duration Safety/Toxicity > Safety And Tolerability Efficacy > Clinical Response/Remission Efficacy > Clinical Response/Remission Effic…	Primary Outcome Measures : Occurrence of Dose Limiting Toxicities (DLTs) during the first cycle (Phase 1) [ Time Frame: 28 Days ] Number of participants with DLTs assessed for severity using CTCAE v5.0 criteria will be summarized by dose level. Number of Participants with Treatment Emergent Adverse Events (TEAEs) and lab abnormalities (Phase 1) [ Time Frame: Approximately 22 months ] To evaluate …	Area under the curve score Cmax Cmin Concentration at steady state Drug clearance Elimination half-life Overall response rate - duration Overall survival Plasma concentration Progression-free survival Progressive disease rate Safety and Tolerability Tmax Volume of distribution	Pharmacokinetics/Pharmacodynamics > Pharmacokinetics/Pharmacodynamics Pharmacokinetics/Pharmacodynamics > Pharmacokinetics/Pharmacodynamics Pharmacokinetics/Pharmacodynamics > Pharmacokinetics/Pharmacodynamics Pharmacokinetics/Pharmacodynamics > Pharmacokinetics/Pharmacodynamics Pharmacokinetics/Pharmacodynamics > Pharmacokinetics/Pharmacodynamics Pharmacokinetics/Pharmacodynamics > Pharmacokinet…	Secondary Outcome Measures : PK Parameters: Maximum plasma concentration (Cmax) (monotherapy and combination) [ Time Frame: Cycle 1 days 1, 2, 8, 14, and 15 (each cycle is 28 days) ] PK Parameters: Time to maximum plasma concentration (Tmax) (monotherapy and combination) [ Time Frame: Cycle 1 days 1, 2, 8, 14, and 15 (each cycle is 28 days) ] PK Parameters: Area under the plasma concentration-tim…	2023-08-30	Actual							2028-01-31	Anticipated
467816	NCT05837806 TrialTroveID-467816 TRUCE-UTUC01	A Single-arm, Open Clinical Trial of Efficacy and Safety of Tislelizumab in Combination With Disitamab-vedotin as Neoadjuvant Therapy for HER2-positive High-risk Upper Tract Urothelial Carcinoma (UTUC)	II	Open	Oncology	Oncology: Bladder; Oncology: Renal	HER2 positive; Neoadjuvant; PD-1 Naive; PD-L1 Naive; Stage I; Stage III	Carcinoma; Carcinoma, Renal Cell; Carcinoma, Transitional Cell; Kidney Neoplasms; Urethral Neoplasms; Urinary Bladder Neoplasms; Wilms Tumor	Trialtrove	(Other Hospital/Academic/Medical Center)	Sponsor	Academic					tislelizumab disitamab vedotin	PD-1 antagonist; Immuno-oncology therapy; Immune checkpoint inhibitor Tubulin inhibitor	programmed cell death 1 erb-b2 receptor tyrosine kinase 2	Anticancer, immunological Anticancer, other	Biological > Protein > Antibody > Humanized monoclonal antibody; Biological > Protein > Antibody > Monoclonal antibody, other Biological > Protein > Antibody > Antibody-drug conjugate; Biological > Protein > Antibody > Monoclonal antibody, other; Small molecule > Synthetic small molecule						ERBB2	Diagnostic; Predictive; Predisposing; Prognostic	Neoadjuvant chemotherapy treatment can be used for specific UTUC patients, especially for highly staged and/or grade tumors, such as kidneys with potentially decreased renal function after RNU. Neoadjuvant therapy is a series of treatments administered preoperatively for UTUC, mainly chemotherapy, and in recent years, novel therapies of immunotherapy have emerged. Since conventional cisplatin neo…	Complete response	Efficacy > Clinical Response/Remission	Primary Outcome Measures : pCR [Time Frame: 3 months] Defined as the percentage of patients with pT0N0 pathological findings after resection as a percentage of total patients				2022-12-30	Actual							2024-11-30	Anticipated
467570	CASE9822 NCT05833867 TrialTroveID-467570	Adaptive RADiation Therapy With Concurrent Sacituzumab Govitecan (SG) for Bladder Preservation in Patients With MIBC (RAD-SG).	I	Open	Oncology	Oncology: Bladder	First line; Stage III; Stage IV	Carcinoma; Urethral Neoplasms; Urinary Bladder Neoplasms	Trialtrove	(Other Academic Cancer Center) Gilead Sciences Siemens Healthineers/Varian Medical Systems	Sponsor Collaborator Collaborator	Academic Industry, Top 20 Pharma Industry, diagnostics or device	United States Germany	CA	Foster City Erlangen	94404 91052	sacituzumab govitecan	DNA topoisomerase I inhibitor	tumor associated calcium signal transducer 2	Anticancer, immunological	Biological > Protein > Antibody > Antibody-drug conjugate; Biological > Protein > Antibody > Monoclonal antibody, other; Small molecule > Synthetic small molecule	radiation therapy	Unidentified pharmacological activity		Miscellaneous	Small molecule > Synthetic small molecule	PITX1	Diagnostic; Predisposing; Prognostic	The purpose of this study is to examine the safety and tolerability of treatment with concurrent Sacituzumab Govitecan (SG) and adaptive radiation therapy. The main objective is to establish the safety, tolerability, and feasibility of bladder preservation therapy treatment with concurrent SG and adaptive image-guided radiation therapy for participants with localized MIBC. Participants will recei…	Dose-limiting toxicities Safety and Tolerability	Safety/Toxicity > Safety And Tolerability Safety/Toxicity > Safety And Tolerability	Rate of acute-dose limiting toxicities [Time Frame: Within 6 months] To establish the safety, tolerability, and feasibility of bladder preservation therapy treatment with concurrent SG and adaptive image-guided radiation therapy for patients with localized MIBC. This will be assessed by estimating the rate of acute dose-limiting toxicities occurring during Cycles 2-3 of treatment. The primary end…	Event-free survival	Efficacy > Survival	Determine the bladder intact event-free survival (BI-EFS) [Time Frame: Within 2 years] Determine the bladder intact event-free survival (BI-EFS) with concurrent SG and radiation therapy for MIBC and compare to historical controls with other concurrent chemoradiation regimens. BI-EFS is defined as the time from treatment to the first documented occurrence of residual/recurrent MIBC, nodal or dista…	2024-04-01	Actual							2024-12-01	Anticipated
465326	(KEYMAKER-U04): Substudy 04B 3475-04B EUCT number: 2023-506385-30-00 EudraCT Number: 2022-001371-14 KEYMAKER-U04 MK-3475-04B NCT05845814 Substudy 04B TrialTroveID-465326	A Phase I/II Randomized, Umbrella Study to Evaluate the Safety and Efficacy of Pembrolizumab Plus Enfortumab Vedotin (EV) in Combination With Investigational Agents Versus Pembrolizumab Plus EV, as First-Line Treatment for Participants With Advanced Urothelial Carcinoma (KEYMAKER-U04): Substudy 04B	II	Closed	Oncology	Oncology: Bladder; Oncology: Renal	First line; PD-1 Naive; PD-1 Refractory; PD-L1 Naive; PD-L1 Refractory; Stage III; Stage IV	Carcinoma, Renal Cell; Kidney Neoplasms; Urethral Neoplasms; Urinary Bladder Neoplasms; Wilms Tumor	Trialtrove	Merck & Co./Merck Sharp & Dohme (MSD)	Sponsor	Industry, Top 20 Pharma	United States	NJ	Rahway	07065	pembrolizumab	PD-1 antagonist; Immuno-oncology therapy; Immune checkpoint inhibitor	programmed cell death 1	Anticancer, immunological	Biological > Protein > Antibody > Humanized monoclonal antibody; Biological > Protein > Antibody > Monoclonal antibody, other	enfortumab vedotin favezelimab vibostolimab	Tubulin inhibitor; Nectin-4 antagonist; Tubulin polymerization inhibitor Lymphocyte-activation gene 3 antagonist; Immuno-oncology therapy; Immune checkpoint inhibitor TIGIT receptor antagonist; Immuno-oncology therapy; Immune checkpoint inhibitor	nectin cell adhesion molecule 4 lymphocyte activating 3 T cell immunoreceptor with Ig and ITIM domains	Anticancer, immunological Anticancer, immunological Anticancer, immunological	Biological > Protein > Antibody > Antibody-drug conjugate; Biological > Protein > Antibody > Monoclonal antibody, other; Small molecule > Synthetic small molecule Biological > Protein > Antibody > Humanized monoclonal antibody Biological > Protein > Antibody > Monoclonal antibody, other	insulin; LAG3; TIGIT; TNFRSF9	Diagnostic; Predictive; Predisposing; Prognostic	1. Part 1: To evaluate ORR in participants treated with MK-4280A plus EV (Arm A), MK-7684A plus EV (Arm B), and pembrolizumab plus EV (Arm C) per RECIST 1.1 by BICR. 2. Part 1: To evaluate the safety and tolerability in participants treated with MK-4280A plus EV (Arm A), MK-7684A plus EV (Arm B), and pembrolizumab plus EV (Arm C). 3. Part 2: To compare EV plus MK-4280A (Arm A) and/or EV plus MK-7…	Adverse Events Common Terminology Criteria for Adverse Events Complete response Disease Progression Dose-limiting toxicities Overall response rate Partial response Progression-free survival Response evaluation criteria in solid tumors	Safety/Toxicity > Adverse Drug Reactions Safety/Toxicity > Adverse Drug Reactions Efficacy > Clinical Response/Remission Efficacy > Disease Progression Safety/Toxicity > Safety And Tolerability Efficacy > Clinical Response/Remission Efficacy > Clinical Response/Remission Efficacy > Survival Efficacy > Clinical Response/Remission	Primary end point(s) 1. Part 1: Objective Response Rate (ORR) per Response Evaluation Criteria in Solid Tumors (RECIST) 1.1 as assessed by Blinded Independent Central Review (BICR) 2. Part 1: Percentage of Participants Who Experienced At Least One Adverse Event (AE) 3. Part 1: Percentage of Participants Who Discontinued Study Treatment Due to an AE 4. Part 1: Percentage of Participants Who Experi…	Adverse Events Common Terminology Criteria for Adverse Events Disease Progression Dose-limiting toxicities Duration of overall response EORTC Quality of Life Questionnaire EQ-5D-5L EQ-5D Global health status Overall response rate - duration Overall response rate Overall survival Progression-free survival Quality of Life Response evaluation criteria in solid tumors Safety and Tolerability Time to …	Safety/Toxicity > Adverse Drug Reactions Safety/Toxicity > Adverse Drug Reactions Efficacy > Disease Progression Safety/Toxicity > Safety And Tolerability Efficacy > Clinical Response/Duration Efficacy > Health-Related Quality Of Life (Patient Reported Outcomes) HEOR > Health-Related Quality Of Life (Patient Reported Outcomes) HEOR > Health-Related Quality Of Life (Patient Reported Outcomes) HEOR…	Secondary objectives of the trial 1. Part 1: To evaluate PFS in participants treated with MK-4280A + EV (Arm A), MK-7684A + EV (Arm B), & pembrolizumab + EV (Arm C) per RECIST 1.1 by BICR 2. Part 2: To compare EV + MK-4280A (Arm A) and/or EV + MK-7684A (Arm B) versus EV + pembrolizumab (Arm C) with respect to OS 3. Part 2: To evaluate ORR in participants treated with MK-4280A + EV (Arm A), MK-768…	2023-06-23	Actual							2027-05-31	Anticipated
465245	TrialTroveID-465245	A Phase Ia Study of AMB302 in Patients with Glioblastoma (GBM), Bladder Cancer	I	Planned	Oncology	Oncology: Bladder; Oncology: CNS, Glioblastoma	(N/A); Line of therapy N/A	Glioblastoma; Urethral Neoplasms; Urinary Bladder Neoplasms	Trialtrove	AIMEDBIO	Sponsor	Industry, all other pharma	South Korea		Seoul	05835	AMB-302	DNA topoisomerase I inhibitor	fibroblast growth factor receptor 3	Anticancer, immunological	Biological > Protein > Antibody > Antibody-drug conjugate; Biological > Protein > Antibody > Monoclonal antibody, other; Small molecule								To evaluate AMB302 in patients with glioblastoma (GBM), bladder cancer							2023-12-01	Anticipated							2025-12-01	Anticipated
464651	TrialTroveID-464651	A Clinical Study of MIL-38 in Patients with Solid Tumor	I	Planned	Oncology	Oncology: Bladder; Oncology: Breast; Oncology: CNS, Glioblastoma; Oncology: Esophageal; Oncology: Lung, Non-Small Cell; Oncology: Ovarian; Oncology: Pancreas; Oncology: Prostate	(N/A); Line of therapy N/A	Breast Neoplasms; Carcinoma, Non-Small-Cell Lung; Esophageal Neoplasms; Glioblastoma; Ovarian Neoplasms; Pancreatic Neoplasms; Prostatic Neoplasms; Urethral Neoplasms; Urinary Bladder Neoplasms	Trialtrove	(Other government agency) GlyTherix	Sponsor Sponsor	Government Industry, all other pharma	Australia		Macquarie Park	2113	miltuximab	Radioemitter	glypican 1	Anticancer, immunological	Biological > Protein > Antibody > Antibody-drug conjugate; Diagnostic > Imaging agent; Small molecule > Synthetic small molecule								To evaluate MIL-38 in patients with solid tumor							2023-12-31	Anticipated
463458	BL-B01D1-201 CTR20230720 NCT05785039 TrialTroveID-463458	Phase IIa/IIb Clinical Study to Evaluate the Safety, Tolerability, Pharmacokinetics and Efficacy of BL-B01D1 for Injection in Patients With Multiple Solid Tumors Such as Locally Advanced or Metastatic Urinary System Tumors	II	Open	Oncology	Oncology: Bladder; Oncology: Renal; Oncology: Unspecified Solid Tumor	Fourth line or greater; Second line; Stage III; Stage IV; Third line	Carcinoma, Renal Cell; Kidney Neoplasms; Neoplasms; Urethral Neoplasms; Urinary Bladder Neoplasms; Urologic Neoplasms; Wilms Tumor	Trialtrove	Sichuan Biokin Pharmaceutical Co./Sichuan Baili Pharmaceutical Co.	Sponsor	Industry, all other pharma	China		Chengdu	610041	izalontamab brengitecan	EGFR antagonist; ErbB-3 antagonist; DNA topoisomerase I inhibitor	epidermal growth factor receptor; erb-b2 receptor tyrosine kinase 3	Anticancer, other	Biological > Protein > Antibody > Antibody-drug conjugate; Biological > Protein > Antibody > Bispecific antibody; Biological > Protein > Antibody > Monoclonal antibody, other								To evaluate the safety, tolerability, pharmacokinetics and efficacy of BL-B01D1 for injection in patients with multiple solid tumors such as locally advanced or metastatic urinary system tumors.	Overall response rate Progressive disease rate Response evaluation criteria in solid tumors Safety and Tolerability	Efficacy > Clinical Response/Remission Efficacy > Clinical Response/Progression Efficacy > Clinical Response/Remission Safety/Toxicity > Safety And Tolerability	Phase IIa: Recommended Phase II Dose (RP2D) [Time Frame: Up to approximately 24 months] The RP2D is defined as the dose level chosen by the sponsor (in consultation with the investigators) for phase II study, based on safety, tolerability, efficacy, PK, and PD data collected during the dose escalation study of BL-B01D1. Phase IIb: Objective response rate (ORR) [Time Frame: Up to approximately 24 …	Area under the curve score Clinical benefit rate Cmax Disease Progression Duration of overall response Elimination half-life Immunogenicity (other timeframe) Immunogenicity Overall response rate - duration Overall response rate Progression-free survival Progressive disease rate Response evaluation criteria in solid tumors Safety and Tolerability Stable Disease Tmax Treatment Emergent Adverse Even…	Pharmacokinetics/Pharmacodynamics > Pharmacokinetics/Pharmacodynamics Efficacy > Clinical Response/Remission Pharmacokinetics/Pharmacodynamics > Pharmacokinetics/Pharmacodynamics Efficacy > Disease Progression Efficacy > Clinical Response/Duration Pharmacokinetics/Pharmacodynamics > Pharmacokinetics/Pharmacodynamics Efficacy > Immunological Response Safety/Toxicity > Adverse Drug Reactions Effica…	Phase IIa/IIb: Treatment-Emergent Adverse Event (TEAE) [Time Frame: Up to approximately 24 months] TEAE is defined as any unfavorable and unintended change in the structure, function, or chemistry of the body temporally emerging, or any worsening (i.e., any clinically significant adverse change in frequency and/or intensity) of a pre-existing condition during the treatment of BL-B01D1. The type, …	2023-04-20	Actual							2025-04-30	Anticipated
462737	22-001932 NCI-2023-00999 NCT05775471 TrialTroveID-462737	Neoadjuvant Combination Pembrolizumab / Enfortumab Vedotin With Adjuvant Pembrolizumab Prior to and After Radical Nephroureterectomy for High-Risk Upper Tract Urothelial Carcinoma	II	Open	Oncology	Oncology: Bladder; Oncology: Renal	(N/A); Adjuvant; Neoadjuvant; PD-1 Naive; PD-L1 Naive	Carcinoma; Carcinoma, Renal Cell; Carcinoma, Transitional Cell; Kidney Neoplasms; Urethral Neoplasms; Urinary Bladder Neoplasms; Wilms Tumor	Trialtrove	Jonsson Comprehensive Cancer Center, UCLA Merck & Co./Merck Sharp & Dohme (MSD) Pfizer/Seagen	Sponsor Collaborator Collaborator	Academic Industry, Top 20 Pharma Industry, Top 20 Pharma	United States United States	NJ NY	Rahway New York City	07065 10001	enfortumab vedotin pembrolizumab	Tubulin inhibitor; Nectin-4 antagonist; Tubulin polymerization inhibitor PD-1 antagonist; Immuno-oncology therapy; Immune checkpoint inhibitor	nectin cell adhesion molecule 4 programmed cell death 1	Anticancer, immunological Anticancer, immunological	Biological > Protein > Antibody > Antibody-drug conjugate; Biological > Protein > Antibody > Monoclonal antibody, other; Small molecule > Synthetic small molecule Biological > Protein > Antibody > Humanized monoclonal antibody; Biological > Protein > Antibody > Monoclonal antibody, other	surgical intervention	Not applicable		Miscellaneous	Small molecule > Synthetic small molecule	CD4; GPT; insulin; TNFRSF9	Diagnostic; Predictive; Predisposing; Prognostic	This phase II clinical trial tests how well pembrolizumab plus enfortumab vedotin prior to and after radical nephroureterectomy works in treating patients with high-risk upper tract urothelial cancer. Immunotherapy with monoclonal antibodies, such as pembrolizumab, may help the body's immune system attack the cancer, and may interfere with the ability of tumor cells to grow and spread. Enfortumab…	Complete response Disease-free survival Overall response rate Partial response Response evaluation criteria in solid tumors	Efficacy > Clinical Response/Remission Efficacy > Survival Efficacy > Clinical Response/Remission Efficacy > Clinical Response/Remission Efficacy > Clinical Response/Remission	Primary Outcome Measures : Pathological objective response (ORR) rate [Time Frame: from radical nephroureterectomy through study completion, an average of 1 year] Will be assessed by the combination of partial response (PR) and complete response (CR). PR is defined as pathologic stage <T2 disease. CR is defined as pT0 disease and assessed by Response Evaluation Criteria in Solid Tumors (RECIST) v…	Adverse Events Common Terminology Criteria for Adverse Events Complete response	Safety/Toxicity > Adverse Drug Reactions Safety/Toxicity > Adverse Drug Reactions Efficacy > Clinical Response/Remission	Secondary Outcome Measures : Incidence of adverse events [Time Frame: Up to 30 days post treatment] Will be assessed using the National Cancer Institute, Common Terminology Criteria for Adverse Events (CTCAE), Version 5.0. Rates of completion of neoadjuvant pembrolizumab and enfortumab vedotin [Time Frame: Up to 3 years] Will be assessed as completion of all infusions of both agents and successfu…	2024-06-26	Actual							2027-12-01	Anticipated
462706	CTR20230726 KM501-1001 NCT05804864 TrialTroveID-462706	A single-arm, open-label, multi-center phase I clinical study evaluating the safety, tolerability, pharmacokinetic characteristics and efficacy of KM501 double-antibody ADC in subjects with advanced solid tumors expressing, amplifying or mutating HER2	I	Planned	Oncology	Oncology: Bladder; Oncology: Breast; Oncology: Colorectal; Oncology: Endometrial; Oncology: Esophageal; Oncology: Gastric; Oncology: Lung, Non-Small Cell; Oncology: Ovarian; Oncology: Renal; Oncology: Unspecified Cancer; Oncology: Unspecified Solid Tumor	HER2 positive; Second line; Stage III; Stage IV	Breast Neoplasms; Carcinoma, Non-Small-Cell Lung; Carcinoma, Renal Cell; Colorectal Neoplasms; Endometrial Neoplasms; Esophageal Neoplasms; Kidney Neoplasms; Neoplasms; Ovarian Neoplasms; Stomach Neoplasms; Urethral Neoplasms; Urinary Bladder Neoplasms; Wilms Tumor	Trialtrove	Sihuan Pharmaceutical Holdings Group/Xuanzhu Biopharmaceutical Co./Xuanzhu (Beijing) Pharmaceutical Technology Co.	Sponsor	Industry, generic	China		Beijing	100025	sintilimab KM-501	PD-1 antagonist; Immuno-oncology therapy; Immune checkpoint inhibitor Tubulin inhibitor; Immuno-oncology therapy	programmed cell death 1 erb-b2 receptor tyrosine kinase 2	Anticancer, immunological Anticancer, immunological	Biological > Protein > Antibody > Humanized monoclonal antibody; Biological > Protein > Antibody > Monoclonal antibody, other Biological > Protein > Antibody > Antibody-drug conjugate; Biological > Protein > Antibody > Bispecific antibody; Biological > Protein > Antibody > Monoclonal antibody, other; Small molecule > Synthetic small molecule						BRAF; BRAF V600E; EPO; ERBB2; KRAS; NRAS	Companion Diagnosis; Diagnostic; Predictive; Predisposing; Prognostic	To evaluate the safety, tolerability, pharmacokinetic characteristics and efficacy of KM501 double-antibody ADC in subjects with advanced solid tumors expressing, amplifying or mutating HER2 To evaluate the anti-tumor activity and safety of the combination therapy of sintilimab with KM-501 in Chinese patients with advanced solid tumors.	Adverse Events Cardiac Telemetry Common Terminology Criteria for Adverse Events Complete response Maximum tolerated dose Overall response rate Partial response Response evaluation criteria in solid tumors Safety and Tolerability Treatment Emergent Adverse Events Vital signs	Safety/Toxicity > Adverse Drug Reactions Safety/Toxicity > Cardiac Measures/Events Safety/Toxicity > Adverse Drug Reactions Efficacy > Clinical Response/Remission Safety/Toxicity > Safety And Tolerability Efficacy > Clinical Response/Remission Efficacy > Clinical Response/Remission Efficacy > Clinical Response/Remission Safety/Toxicity > Safety And Tolerability Safety/Toxicity > Adverse Drug Reac…	Phase Ia: Main purpose: To evaluate the safety and tolerability of KM501 in subjects with advanced solid tumors that express, amplify or mutate HER2. Determine the maximum tolerated dose (MTD) of KM501 (if any), and the recommended dose (RP2D) for phase II clinical trials. Phase Ib: Main purpose: To evaluate the effectiveness of KM501 monotherapy in subjects with specific types of tumors that exp…	Adverse Events Area under the curve score Cardiac Telemetry Clinical benefit rate Cmax Common Terminology Criteria for Adverse Events Complete response Drug clearance Duration of overall response Elimination half-life Immunogenicity (other timeframe) Immunogenicity Overall response rate Overall survival Partial response Plasma concentration Progression-free survival Response evaluation criteria i…	Safety/Toxicity > Adverse Drug Reactions Pharmacokinetics/Pharmacodynamics > Pharmacokinetics/Pharmacodynamics Safety/Toxicity > Cardiac Measures/Events Efficacy > Clinical Response/Remission Pharmacokinetics/Pharmacodynamics > Pharmacokinetics/Pharmacodynamics Safety/Toxicity > Adverse Drug Reactions Efficacy > Clinical Response/Remission Pharmacokinetics/Pharmacodynamics > Pharmacokinetics/Phar…	Secondary objectives: To evaluate the pharmacokinetic characteristics of KM501 in subjects with advanced solid tumors with HER2 expression, amplification or mutation. To evaluate the effectiveness of KM501 in subjects with advanced solid tumors that express, amplify, or mutate HER2. To evaluate the immunogenicity of KM501 in subjects with advanced solid tumors expressing, amplified or mutated in …	2023-04-01	Anticipated							2026-12-01	Anticipated
461232	NCI-2023-00104 NCT05756569 STUDY00005143 TrialTroveID-461232 WINSHIP5742-22	Phase II Single-Arm Study of Enfortumab Vedotin (EV) Plus Pembrolizumab in the Treatment of Locally Advanced or Metastatic Bladder Cancer of Variant Histology	II	Open	Oncology	Oncology: Bladder; Oncology: Renal	First line; Fourth line or greater; PD-1 Naive; PD-L1 Naive; Second line; Squamous Cell; Stage III; Stage IV; Third line	Adenocarcinoma; Carcinoma; Carcinoma, Renal Cell; Kidney Neoplasms; Neoplasms; Pelvic Neoplasms; Ureteral Neoplasms; Urethral Neoplasms; Urinary Bladder Neoplasms; Wilms Tumor	Trialtrove	(Other Hospital/Academic/Medical Center) Astellas Pharma Merck & Co./Merck Sharp & Dohme (MSD) National Institutes of Health/National Cancer Institute Pfizer/Seagen	Sponsor Collaborator Collaborator Collaborator Collaborator	Academic Industry, all other pharma Industry, Top 20 Pharma Government Industry, Top 20 Pharma	Japan United States United States	NJ NY	Tokyo Rahway New York City	103-8411 07065 10001	enfortumab vedotin pembrolizumab	Tubulin inhibitor; Nectin-4 antagonist; Tubulin polymerization inhibitor PD-1 antagonist; Immuno-oncology therapy; Immune checkpoint inhibitor	nectin cell adhesion molecule 4 programmed cell death 1	Anticancer, immunological Anticancer, immunological	Biological > Protein > Antibody > Antibody-drug conjugate; Biological > Protein > Antibody > Monoclonal antibody, other; Small molecule > Synthetic small molecule Biological > Protein > Antibody > Humanized monoclonal antibody; Biological > Protein > Antibody > Monoclonal antibody, other								To evaluate the study of enfortumab vedotin (EV) plus pembrolizumab in the treatment of locally advanced or metastatic bladder cancer of variant histology To assess the efficacy and safety of EV+pembro in locally advanced or metastatic BCVH (mBCVH).	Overall response rate Response evaluation criteria in solid tumors	Efficacy > Clinical Response/Remission Efficacy > Clinical Response/Remission	Primary Outcome Measures : Overall response rate [Time Frame: Up to 2 years] Will be measured by Response Evaluation Criteria in Solid Tumors version 1.1, and estimated by the Clopper-Pearson method with 95% confidence intervals. PRIMARY OBJECTIVE: To evaluate the anti-tumor activity of the combination of enfortumab vedotin (EV) plus pembrolizumab by assessing the overall response rate (ORR) as m…	Adverse Events Common Terminology Criteria for Adverse Events Complete response Disease Progression Duration of overall response Overall response rate - duration Overall survival Partial response Progression-free survival Quality of Life Response evaluation criteria in solid tumors Safety and Tolerability	Safety/Toxicity > Adverse Drug Reactions Safety/Toxicity > Adverse Drug Reactions Efficacy > Clinical Response/Remission Efficacy > Disease Progression Efficacy > Clinical Response/Duration Efficacy > Clinical Response/Remission Efficacy > Survival Efficacy > Clinical Response/Remission Efficacy > Survival HEOR > Health-Related Quality Of Life Efficacy > Clinical Response/Remission Safety/Toxicit…	Secondary Outcome Measures : Progression free survival [Time Frame: From treatment initiation until disease progression or death due to any cause, assessed up to 2 years] Kalan-Meier method will be used to estimate median event time and 2-year survival rate with 95% confidence interval. Overall survival [Time Frame: From treatment initiation until death due to any cause, assessed up to 2 years] K…	2023-09-26	Actual							2026-12-16	Anticipated
458841	HOPE-03 TrialTroveID-458841	A multi-center phase Ib/II study of RC48-ADC combined with tislelizumab as neoadjuvant treatment in patients with HER2 positive locally advanced MIBC	I/II	Open	Oncology	Oncology: Bladder	First line; HER2 positive; Neoadjuvant; Second line; Squamous Cell; Stage II; Stage III; Stage IV	Urethral Neoplasms; Urinary Bladder Neoplasms	Trialtrove	(Other Hospital/Academic/Medical Center)	Sponsor	Academic					disitamab vedotin	Tubulin inhibitor	erb-b2 receptor tyrosine kinase 2	Anticancer, other	Biological > Protein > Antibody > Antibody-drug conjugate; Biological > Protein > Antibody > Monoclonal antibody, other; Small molecule > Synthetic small molecule	tislelizumab	PD-1 antagonist; Immuno-oncology therapy; Immune checkpoint inhibitor	programmed cell death 1	Anticancer, immunological	Biological > Protein > Antibody > Humanized monoclonal antibody; Biological > Protein > Antibody > Monoclonal antibody, other	BMPR2; ERBB2	Diagnostic; Predictive; Predisposing; Prognostic	To evaluate the safety and efficacy of RC48-ADC, an anti-HER2 antibody conjugation, and tislelizumab as a novel neoadjuvant treatment in this population. Treatment efficacy will be performed by computed imaging and transurethral resection of tumors 4 months later. To explore the efficacy and safety of RC48 combined with immunotherapy as a new adjuvant therapy in patients with HER2 positive muscul…	Complete response Safety and Tolerability	Efficacy > Clinical Response/Remission Safety/Toxicity > Safety And Tolerability	The primary endpoints are clinical complete remission rate (cCR, T0/Ta/Tis), pathological complete remission rate (PCR) and safety. Clinical complete response rate	Clinical benefit rate Complete response Disease-free survival Metastasis-free survival Overall survival Quality of Life	Efficacy > Clinical Response/Remission Efficacy > Clinical Response/Remission Efficacy > Survival Efficacy > Survival Efficacy > Survival HEOR > Health-Related Quality Of Life	The secondary endpoints were overall survival (OS), local recurrence-free survival (LRFS), distant metastasis-free survival (DMFS), and quality of life. Pathologic complete response The secondary endpoints are disease control rate (DCR), overall survival (OS), local recurrence free survival (LRFS), distant metastasis free survival (DMFS) and quality of life.	2022-05-23	Anticipated	2.99	Anticipated	2022-08-22	Anticipated	9.01	Anticipated	2023-05-23	Anticipated			4.26	Anticipated
458721	ChiCTR2300068270 TrialTroveID-458721	An Exploratory Clinical Study of Neoadjuvant Disitamab Vedotin Therapy for Muscler-invasive Urothelial Bladder Cancer with HER2 Overexpression	I	Planned	Oncology	Oncology: Bladder	Neoadjuvant; Stage II	Urethral Neoplasms; Urinary Bladder Neoplasms	Trialtrove	Chinese Academy of Medical Sciences	Sponsor	Government					disitamab vedotin	Tubulin inhibitor	erb-b2 receptor tyrosine kinase 2	Anticancer, other	Biological > Protein > Antibody > Antibody-drug conjugate; Biological > Protein > Antibody > Monoclonal antibody, other; Small molecule > Synthetic small molecule						ERBB2	Diagnostic; Predictive; Predisposing; Prognostic	To evaluate the preliminary efficacy and feasibility of neoadjuvant Disitamab Vedotin therapy for muscler-invasive urothelial bladder cancer with HER2 overexpression	Complete response	Efficacy > Clinical Response/Remission	Pathological complete response rate	Adverse Events Disease-free survival Overall survival	Safety/Toxicity > Adverse Drug Reactions Efficacy > Survival Efficacy > Survival	Pathological down-staging rate（≤pT1N0M0) Disease-free survival Overall survival 12-month survival rate Adverse events	2023-02-13	Anticipated	22.58	Anticipated	2024-12-31	Anticipated	5.95	Anticipated	2025-06-30	Anticipated			0.89	Anticipated
458584	AMT-116-01 NCT05725291 TrialTroveID-458584	First-in-Human, Phase I Study of AMT-116 in Patients With Advanced Solid Tumors	I	Open	Oncology	Oncology: Bile Duct (Cholangiocarcinoma); Oncology: Bladder; Oncology: Breast; Oncology: Cervical; Oncology: Colorectal; Oncology: Esophageal; Oncology: Gastric; Oncology: Head/Neck; Oncology: Liver; Oncology: Lung, Non-Small Cell; Oncology: Lung, Small Cell; Oncology: Neuroendocrine; Oncology: Pancreas; Oncology: Skin, Basal Cell Carcinoma; Oncology: Skin, Squamous Cell Carcinoma (cSCC); Oncolog…	(N/A); Line of therapy N/A; Pulmonary; Stage III; Stage IV	Bile Duct Neoplasms; Breast Neoplasms; Carcinoma, Basal Cell; Carcinoma, Non-Small-Cell Lung; Carcinoma, Squamous Cell; Cholangiocarcinoma; Colorectal Neoplasms; Esophageal Neoplasms; Head and Neck Neoplasms; Liver Neoplasms; Neoplasms; Neuroendocrine Tumors; Pancreatic Neoplasms; Small Cell Lung Carcinoma; Stomach Neoplasms; Urethral Neoplasms; Urinary Bladder Neoplasms; Uterine Cervical Neoplas…	Trialtrove	Multitude Therapeutics	Sponsor	Industry, all other pharma	United States	CA	Redwood City	94063	AMT-116, Multitude Therapeutics	DNA topoisomerase I inhibitor	CD44 molecule (Indian blood group); DNA topoisomerase I	Anticancer, other	Biological > Protein > Antibody > Antibody-drug conjugate; Small molecule > Synthetic small molecule								To evaluate the Maximum Tolerated Dose (MTD) / the Recommended Phase 2 Dose (RP2D), safety, tolerability, anti-tumor activity, pharmacokinetics, pharmacodynamics and immunogenicity of AMT-116, in patients with advanced solid tumors. To evaluate the safety, tolerability, pharmacokinetics, and preliminary anti-tumor activity of AMT-116 in patients (pts) with advanced solid tumors, unselected for ta…	Adverse Events Common Terminology Criteria for Adverse Events Dose-limiting toxicities Maximum tolerated dose Safety and Tolerability	Safety/Toxicity > Adverse Drug Reactions Safety/Toxicity > Adverse Drug Reactions Safety/Toxicity > Safety And Tolerability Safety/Toxicity > Safety And Tolerability Safety/Toxicity > Safety And Tolerability	Primary Outcome Measures : Recommended Phase 2 Dose (RP2D) [ Time Frame: Up to 24 months ] The RP2D will be determined using dose limiting toxicities (DLTs) and all other available study data Maximum Tolerated Dose (MTD) [ Time Frame: Up to 24 months ] The MTD will be determined using DLTs Type, incidence and severity of Adverse Events [ Time Frame: Up to 24 months ] Safety and tolerability profi…	Area under the curve score Clinical benefit rate Complete response Elimination half-life Immunogenicity (other timeframe) Immunogenicity Overall response rate Partial response Progression-free survival Response evaluation criteria in solid tumors Stable Disease Tmax	Pharmacokinetics/Pharmacodynamics > Pharmacokinetics/Pharmacodynamics Efficacy > Clinical Response/Remission Efficacy > Clinical Response/Remission Pharmacokinetics/Pharmacodynamics > Pharmacokinetics/Pharmacodynamics Efficacy > Immunological Response Safety/Toxicity > Adverse Drug Reactions Efficacy > Clinical Response/Remission Efficacy > Clinical Response/Remission Efficacy > Survival Efficacy…	Secondary Outcome Measures : Overall Response Rate (ORR) according to the Response Evaluation Criteria in Solid Tumors (RECIST) v1.1 [ Time Frame: Up to 24 months ] Proportion of patients achieving Complete Response (CR) or Partial Response (PR) Disease Control Rate (DCR) according to the RECIST v1.1 [ Time Frame: Up to 24 months ] Proportion of patients achieving CR, PR or Stable Disease (SD) Pr…	2023-07-25	Actual							2025-01-30	Anticipated
458549	[222] LSZ (S137) No NCT05723991 TrialTroveID-458549	Evaluation of an Open, Single Arm, Multicenter Phase II Clinical Study on the Neoadjuvant Treatment of HER2 Expressing Myometrial Invasive Bladder Cancer With Disitamab Vedotin for Injection and Gemcitabine	IV	Open	Oncology	Oncology: Bladder	HER2 positive; Neoadjuvant; Stage III; Stage IV	Carcinoma; Carcinoma, Transitional Cell; Urethral Neoplasms; Urinary Bladder Neoplasms	Trialtrove	(Other Hospital/Academic/Medical Center)	Sponsor	Academic					gemcitabine hydrochloride disitamab vedotin	DNA synthesis inhibitor; Thymidylate synthase inhibitor; DNA repair enzyme inhibitor; Cell cycle inhibitor Tubulin inhibitor	checkpoint kinase 1 erb-b2 receptor tyrosine kinase 2	Antiviral, other; Anticancer, antimetabolite Anticancer, other	Small molecule; Small molecule > Synthetic small molecule; Unidentified Biological > Protein > Antibody > Antibody-drug conjugate; Biological > Protein > Antibody > Monoclonal antibody, other; Small molecule > Synthetic small molecule	surgical intervention	Not applicable		Miscellaneous	Small molecule > Synthetic small molecule	ERBB2	Diagnostic; Predictive; Predisposing; Prognostic	To evaluate the efficacy and safety of RC48-ADC combined with gemcitabine in preoperative neoadjuvant treatment of MIBC, and provide high-level clinical evidence for gemcitabine combined with ADC in the treatment of MIBC Disitamab Vedotin (DV, RC48) combined with gemcitabine prior to radical cystectomy (RC) was investigated in cisplatin-ineligible patients in this phase Il Study to determine its …	Complete response	Efficacy > Clinical Response/Remission	Primary Outcome Measures : Pathologic Complete Response [Time Frame: three years] Neoadjuvant therapy and postoperative pathology confirmed that the primary tumor was in complete remission (stage ypT0) and had no residual tumor cells, regardless of whether the regional lymph nodes were involved or not. Primary endpoint • Pathologic complete response (pCR, define as pTON0) rate	Complete response Event-free survival Overall response rate Safety and Tolerability	Efficacy > Clinical Response/Remission Efficacy > Survival Efficacy > Clinical Response/Remission Safety/Toxicity > Safety And Tolerability	The secondary endpoints were pathological downstaging (pDS), objective response rate (ORR) and safety. Secondary endpoints • Pathological downstaging (pDS, define as spT1 NO) rate • The pCR rate of three-cycle and four-cycle neoadjuvant therapy • Event-free survival (EFS) • Safety	2022-09-28	Actual							2024-09-28	Anticipated
458098	CTR20230243 MRG002-010 NCT05754853 TrialTroveID-458098	A phase III clinical trial of MRG002 versus investigator's choice of chemotherapy in the treatment of HER2-positive locally advanced or metastatic urothelial carcinoma	III	Open	Oncology	Oncology: Bladder; Oncology: Renal	HER2 positive; PD-1 Refractory; PD-L1 Refractory; Second line; Stage III; Stage IV	Carcinoma, Renal Cell; Kidney Neoplasms; Urethral Neoplasms; Urinary Bladder Neoplasms; Wilms Tumor	Trialtrove	Lepu Biopharma Co./Shanghai Miracogen	Sponsor	Industry, all other pharma	China		Shanghai	201612	trastuzumab vedotin	Tubulin polymerization inhibitor; Immuno-oncology therapy	erb-b2 receptor tyrosine kinase 2	Anticancer, immunological	Biological > Protein > Antibody > Antibody-drug conjugate; Small molecule > Synthetic small molecule	docetaxel gemcitabine hydrochloride pemetrexed disodium paclitaxel	Tubulin inhibitor; Microtubule stimulant; Taxane DNA synthesis inhibitor; Thymidylate synthase inhibitor; DNA repair enzyme inhibitor; Cell cycle inhibitor Phosphoribosylglycinamide formyltransferase inhibitor; Dihydrofolate reductase inhibitor; Thymidylate synthase inhibitor Beta tubulin inhibitor; Microtubule stimulant; Taxane	tubulin beta class I checkpoint kinase 1 dihydrofolate reductase; phosphoribosylglycinamide formyltransferase, phosphoribosylglycinamide synthetase, phosphoribosylaminoimidazole synthetase; thymidylate synthetase tubulin beta class I	Anticancer, other Antiviral, other; Anticancer, antimetabolite Anticancer, antimetabolite; Antipsoriasis; Antiarthritic, other Anticancer, other	Small molecule > Semisynthetic small molecule Small molecule; Small molecule > Synthetic small molecule; Unidentified Small molecule > Synthetic small molecule Natural product > Plant	CYP3A4; ERBB2; TTR	Diagnostic; Predictive; Predisposing; Prognostic	To compare MRG002 with investigator's choice of chemotherapy in patients with unresectable HER2-positive (IHC 2+ or 3+) locally advanced or metastatic urothelial carcinoma previously treated with platinum-based chemotherapy and a PD-1/PD-L1 inhibitor	Overall survival Progression-free survival	Efficacy > Survival Efficacy > Survival	Primary endpoint indicators and evaluation time: 1 Overall survival (OS, assessed by IRC) until the end of the clinical trial Effectiveness index 2 Progression-free survival (PFS, assessed by IRC) until the end of the clinical trial Effectiveness index Primary Outcome Measures : Overall Survival (OS) [ Time Frame: Baseline to study completion (up to 36 months) ] OS is defined as the time from the…	Adverse Events Clinical benefit rate Complete response Duration of overall response Immunogenicity (other timeframe) Immunogenicity Neutralizing antibody response Overall response rate Partial response Progression-free survival Response evaluation criteria in solid tumors Safety and Tolerability Stable Disease Time to response	Safety/Toxicity > Adverse Drug Reactions Efficacy > Clinical Response/Remission Efficacy > Clinical Response/Remission Efficacy > Clinical Response/Duration Efficacy > Immunological Response Safety/Toxicity > Adverse Drug Reactions Efficacy > Immunological Response Efficacy > Clinical Response/Remission Efficacy > Clinical Response/Remission Efficacy > Survival Efficacy > Clinical Response/Remiss…	Secondary endpoints and evaluation time: 1 Objective Response Rate (ORR, as assessed by investigator) to the end of the clinical trial Effectiveness index 2 Duration of Response (DoR) to the end of the clinical trial Effectiveness index 3 Time to Remission (TTR) to the end of the clinical trial Effectiveness index 4 Disease Control Rate (DCR) to the end of the clinical trial Effectiveness index 5…	2023-03-21	Actual							2025-10-31	Anticipated
457205	ChiCTR2300067836 TrialTroveID-457205 WUTSUP-02-II-Neo-Dis-Tis	Phase II Clinical Study Of Tislelizumab Combined With disitamab vedotin Neoadjuvant Sequential Tislelizumab Adjuvant Therapy For Locally Advanced Upper Urinary Tract Urothelial Carcinoma	II	Open	Oncology	Oncology: Bladder	Adjuvant; Neoadjuvant; Stage II; Stage III; Stage IV	Urethral Neoplasms; Urinary Bladder Neoplasms	Trialtrove	(Other Hospital/Academic/Medical Center) BeiGene RemeGen	Sponsor Sponsor Sponsor	Academic Industry, all other pharma Industry, all other pharma	China China		Beijing Yantai	102206 264006	tislelizumab disitamab vedotin	PD-1 antagonist; Immuno-oncology therapy; Immune checkpoint inhibitor Tubulin inhibitor	programmed cell death 1 erb-b2 receptor tyrosine kinase 2	Anticancer, immunological Anticancer, other	Biological > Protein > Antibody > Humanized monoclonal antibody; Biological > Protein > Antibody > Monoclonal antibody, other Biological > Protein > Antibody > Antibody-drug conjugate; Biological > Protein > Antibody > Monoclonal antibody, other; Small molecule > Synthetic small molecule						insulin	Diagnostic; Predictive; Predisposing; Prognostic	To evaluate the efficacy and safety of Tislelizumab combined with disitamab vedotin neoadjuvant sequential Tislelizumab adjuvant therapy for locally advanced upper tract urothelial carcinoma.	Complete response	Efficacy > Clinical Response/Remission	Primary outcomes: pCR Primary endpoints: pathological complete response rate.	Complete response Disease-free survival Immune Response Metastasis-free survival Overall response rate Overall survival Progression-free survival	Efficacy > Clinical Response/Remission Efficacy > Survival Efficacy > Clinical Response/Remission Efficacy > Survival Efficacy > Clinical Response/Remission Efficacy > Survival Efficacy > Survival	Secondary objective: To study the changes of tumor immune microenvironment in patients before and after perioperative treatment and its relationship with curative effect. Secondary Outcomes: OS The remission rate of most tumors Progression-free survival LRFS DMFS ORR Secondary endpoints: overall survival, local recurrence free survival, distant metastasis free survival, FACT–G.	2024-11-24	Actual	13.21	Anticipated	2025-12-31	Anticipated	24	Anticipated	2027-12-31	Anticipated			0.85	Anticipated
456989	CTR20231414 F0040-101 NCT05914545 TrialTroveID-456989	A Clinical Study of FZ-AD004 Antibody Coupling Agent for Injection in Patients with Advanced Solid Tumor	I	Open	Oncology	Oncology: Bladder; Oncology: Breast; Oncology: Colorectal; Oncology: Endometrial; Oncology: Gastric; Oncology: Lung, Non-Small Cell; Oncology: Ovarian; Oncology: Unspecified Solid Tumor	HER2 negative; Second line; Stage III; Stage IV; Triple receptor negative	Breast Neoplasms; Carcinoma, Non-Small-Cell Lung; Colorectal Neoplasms; Endometrial Neoplasms; Ovarian Neoplasms; Stomach Neoplasms; Urethral Neoplasms; Urinary Bladder Neoplasms	Trialtrove	Shanghai Fudan-Zhangjiang Bio-Pharmaceutical	Sponsor	Industry, all other pharma	China		Shanghai	201210	FZ-AD004	Unidentified pharmacological activity	tumor associated calcium signal transducer 2	Anticancer, other	Biological > Protein > Antibody > Antibody-drug conjugate; Small molecule > Synthetic small molecule						AK6; EPO; ERBB2; GPT	Diagnostic; Predictive; Predisposing; Prognostic	To evaluate the safety and tolerability of FZ-AD004 in patients with advanced solid tumors	Adverse Events Cardiac Telemetry Complete response Dose-limiting toxicities Maximum tolerated dose Overall response rate Partial response Response evaluation criteria in solid tumors Safety and Tolerability Vital signs	Safety/Toxicity > Adverse Drug Reactions Safety/Toxicity > Cardiac Measures/Events Efficacy > Clinical Response/Remission Safety/Toxicity > Safety And Tolerability Safety/Toxicity > Safety And Tolerability Efficacy > Clinical Response/Remission Efficacy > Clinical Response/Remission Efficacy > Clinical Response/Remission Safety/Toxicity > Safety And Tolerability Safety/Toxicity > Serious Adverse …	Primary endpoint indicators and evaluation time index: Dose-escalation studies: maximum tolerated dose (MTD), dose-limiting toxicities (DLTs) evaluation time: From the first medication to the end of the DLT observation period End point selection: Safety Index index: Dose escalation study: adverse events (AEs), vital signs, laboratory tests (including electrocardiogram), ECOG physical performance …	Adverse Events Area under the curve score Clinical benefit rate Cmax Disease Progression Duration of overall response Elimination half-life Overall response rate - duration Overall response rate Overall survival Progression-free survival Progressive disease rate Response evaluation criteria in solid tumors Safety and Tolerability Tmax	Safety/Toxicity > Adverse Drug Reactions Pharmacokinetics/Pharmacodynamics > Pharmacokinetics/Pharmacodynamics Efficacy > Clinical Response/Remission Pharmacokinetics/Pharmacodynamics > Pharmacokinetics/Pharmacodynamics Efficacy > Disease Progression Efficacy > Clinical Response/Duration Pharmacokinetics/Pharmacodynamics > Pharmacokinetics/Pharmacodynamics Efficacy > Clinical Response/Remission E…	Secondary endpoints and evaluation time index: Dose escalation studies: pharmacokinetic parameters of FZ-AD004 and its related forms (e.g. total antibody, FZ-AD004 with at least one toxin, free DXd); evaluation time: Actual sampling time End point selection: Effectiveness index + safety index index: Dose escalation studies: incidence of anti-drug antibodies (ADA); evaluation time: Actual sampling…	2023-06-12	Actual							2025-12-31	Anticipated
449932	MHB036C-CP001EN NCT05642949 TrialTroveID-449932	Phase I/II , Multi-center, Open-label, Dose Escalation and Cohort Expansion Study to Evaluate the Safety/Tolerability, Pharmacokinetics and Efficacy of MHB036C in Participants With Advanced or Metastatic Solid Tumors	I/II	Open	Oncology	Oncology: Bladder; Oncology: Breast; Oncology: Endometrial; Oncology: Esophageal; Oncology: Fallopian Tube; Oncology: Gastric; Oncology: Head/Neck; Oncology: Lung, Non-Small Cell; Oncology: Lung, Small Cell; Oncology: Neuroendocrine; Oncology: Ovarian; Oncology: Pancreas; Oncology: Primary Peritoneal; Oncology: Prostate; Oncology: Renal; Oncology: Unspecified Solid Tumor	(N/A); Estrogen receptor positive; HER2 negative; HER2 positive; Hormone refractory; PD-1 Refractory; PD-L1 Refractory; Platinum-resistant; Progesterone receptor positive; Pulmonary; Second line; Squamous Cell; Stage III; Stage IV; Triple receptor negative	Breast Neoplasms; Carcinoma, Non-Small-Cell Lung; Carcinoma, Renal Cell; Endometrial Neoplasms; Esophageal Neoplasms; Fallopian Tube Neoplasms; Head and Neck Neoplasms; Kidney Neoplasms; Neoplasms; Neuroendocrine Tumors; Ovarian Neoplasms; Pancreatic Neoplasms; Peritoneal Neoplasms; Prostatic Neoplasms; Small Cell Lung Carcinoma; Stomach Neoplasms; Urethral Neoplasms; Urinary Bladder Neoplasms; W…	Trialtrove	Mingren Pharmaceutical Co./Minghui Pharmaceutical (Shanghai) Co./Minghui Pharmaceutical Pty	Sponsor	Industry, all other pharma	China		Shanghai	201114	MHB-036C	DNA topoisomerase I inhibitor; DNA topoisomerase inhibitor; Immuno-oncology therapy	DNA topoisomerase I; tumor associated calcium signal transducer 2	Anticancer, immunological	Biological > Protein > Antibody > Antibody-drug conjugate; Biological > Protein > Antibody > Monoclonal antibody, other; Small molecule > Synthetic small molecule						ERBB2; GPT; MTUS1; MTUS2; SGCB; TACSTD2	Diagnostic; Predictive; Predisposing; Prognostic	To evaluate the safety, pharmacokinetics, and anti-tumor efficacy of MHB036C in participants with advanced or metastatic solid tumors. To determine the maximum tolerated dose (MTD), the recommended phase 2 dose (RP2D), as well as assess the pharmacokinetics and preliminary efficacy of the ADCs in patients with selected types of advanced or metastatic solid tumors.	Adverse Events Dose-limiting toxicities	Safety/Toxicity > Adverse Drug Reactions Safety/Toxicity > Safety And Tolerability	Primary Outcome Measures : Number of participants with adverse events [ Time Frame: From the day of the first dose of MHB036C to 30 days after the day of the last dose of MHB036C ] Adverse events was assessed by investigator(s) according to NCI-CTCAE v5.0 Number of participants with dose-limiting toxicities [ Time Frame: 21 days after the first dose of MHB036C ] Dose-limiting toxicities are defin…	Area under the curve score Clinical benefit rate Cmax Complete response Disease Progression Duration of overall response Elimination half-life Immunogenicity (other timeframe) Immunogenicity Overall response rate - duration Overall response rate Partial response Progression-free survival Response evaluation criteria in solid tumors Stable Disease Tmax	Pharmacokinetics/Pharmacodynamics > Pharmacokinetics/Pharmacodynamics Efficacy > Clinical Response/Remission Pharmacokinetics/Pharmacodynamics > Pharmacokinetics/Pharmacodynamics Efficacy > Clinical Response/Remission Efficacy > Disease Progression Efficacy > Clinical Response/Duration Pharmacokinetics/Pharmacodynamics > Pharmacokinetics/Pharmacodynamics Efficacy > Immunological Response Safety/T…	Secondary Outcome Measures : Pharmacokinetics (PK) parameter: Maximum concentration (Cmax) [ Time Frame: Within 5 cycles (each cycle is 21 days) ] Categories: MHB036C, total anti-TROP2 antibody, free toxin MH30010008 PK parameter: Time to maximum concentration (Tmax) [ Time Frame: Within 5 cycles (each cycle is 21 days) ] Categories: MHB036C, total anti-TROP2 antibody, free toxin MH30010008 PK pa…	2023-06-20	Actual							2025-12-31	Anticipated
449926	CTR20223165 EUCT number: 2022-502654-14-00 NCT05642780 SKB264-II-06 TrialTroveID-449926	A Multicenter, Open-label, Phase II, Basket Study to Evaluate the Efficacy and Safety of SKB264 in Combination With Pembrolizumab in Subjects With Selected Solid Tumors	II	Open	Oncology	Oncology: Bladder; Oncology: Cervical; Oncology: Ovarian; Oncology: Prostate; Oncology: Unspecified Solid Tumor	(N/A); Hormone refractory; PD-1 Refractory; Second line; Squamous Cell; Stage III; Stage IV; Third line	Neoplasms; Ovarian Neoplasms; Prostatic Neoplasms; Urethral Neoplasms; Urinary Bladder Neoplasms; Uterine Cervical Neoplasms	Trialtrove	Sichuan Kelun Pharmaceutical Co./Klus Pharma (Other Cooperative Group) Myriad Genetics	Sponsor Collaborator Collaborator	Industry, all other pharma Cooperative Group Industry, all other pharma	China United States		Chengdu Salt Lake City	610071 84116	sacituzumab tirumotecan	DNA topoisomerase I inhibitor	tumor associated calcium signal transducer 2	Anticancer, other	Biological > Protein > Antibody > Antibody-drug conjugate; Biological > Protein > Antibody > Monoclonal antibody, other	pembrolizumab	PD-1 antagonist; Immuno-oncology therapy; Immune checkpoint inhibitor	programmed cell death 1	Anticancer, immunological	Biological > Protein > Antibody > Humanized monoclonal antibody; Biological > Protein > Antibody > Monoclonal antibody, other	TPSG1	Prognostic	To evaluate the efficacy and safety of combination of SKB264 and Pembrolizumab in patients with selected solid tumors including cervical cancer, urothelial cancer, ovarian cancer, prostate cancer.	Adverse Events Common Terminology Criteria for Adverse Events Disease Progression Dose-limiting toxicities Overall response rate PSA progression Response evaluation criteria in solid tumors Response rate Safety and Tolerability	Safety/Toxicity > Adverse Drug Reactions Safety/Toxicity > Adverse Drug Reactions Efficacy > Disease Progression Safety/Toxicity > Safety And Tolerability Efficacy > Clinical Response/Remission Efficacy > PSA progression Efficacy > Clinical Response/Remission Efficacy > Clinical Response/Remission Safety/Toxicity > Safety And Tolerability	Primary Outcome Measures : Dose limiting toxicity (DLT) and adverse events (AEs) [ Time Frame: From subject sign the ICF to 30 days after the last dose of study treatment ] Incidence and severity of adverse events (AEs) graded by Common Terminology Criteria for Adverse Events (CTCAE) v5.0. Objective Response Rate (ORR) [ Time Frame: From baseline until disease progression, death or other protocol…	Area under the curve score Clinical benefit rate Cmax Cmin Duration of overall response Immunogenicity (other timeframe) Immunogenicity Overall response rate - duration Overall survival Progression-free survival Safety and Tolerability	Pharmacokinetics/Pharmacodynamics > Pharmacokinetics/Pharmacodynamics Efficacy > Clinical Response/Remission Pharmacokinetics/Pharmacodynamics > Pharmacokinetics/Pharmacodynamics Pharmacokinetics/Pharmacodynamics > Pharmacokinetics/Pharmacodynamics Efficacy > Clinical Response/Duration Efficacy > Immunological Response Safety/Toxicity > Adverse Drug Reactions Efficacy > Clinical Response/Remissio…	Secondary endpoints and evaluation time Other safety indicators (such as laboratory tests, physical examination, etc.) throughout the study Safety Index DCR (Disease Control Rate), DOR (Duration of Response), PFS (Progression Free Survival), OS (Overall Survival) throughout the study Effectiveness index Pharmacokinetic parameters, including AUC, Cmin, Cmax of SKB264-ADC, SKB264-TAB and free KL610…	2023-01-17	Actual							2025-09-30	Anticipated
448105	NCT05620914 PARAMETer Pro00109490 TrialTroveID-448105	A Window of Opportunity Study of Patritumab Deruxtecan in Patients With Brain Metastases	II	Planned	Oncology	Oncology: Bile Duct (Cholangiocarcinoma); Oncology: Bladder; Oncology: Breast; Oncology: Colorectal; Oncology: Gastric; Oncology: Lung, Non-Small Cell; Oncology: Lung, Small Cell; Oncology: Melanoma; Oncology: Metastatic Cancer; Oncology: Neuroendocrine; Oncology: Ovarian; Oncology: Prostate	(N/A); CNS mets; Estrogen receptor positive; HER2 negative; HER2 positive; Neoadjuvant; PD-1 Naive; PD-L1 Naive; Progesterone receptor positive; Pulmonary; Serous; Triple receptor negative	Bile Duct Neoplasms; Brain Neoplasms; Breast Neoplasms; Carcinoma, Non-Small-Cell Lung; Central Nervous System Neoplasms; Cholangiocarcinoma; Colorectal Neoplasms; Melanoma; Neoplasm Metastasis; Neuroendocrine Tumors; Ovarian Neoplasms; Prostatic Neoplasms; Small Cell Lung Carcinoma; Stomach Neoplasms; Urethral Neoplasms; Urinary Bladder Neoplasms	Trialtrove	Daiichi Sankyo {Sankyo Co. Ltd}	Sponsor	Industry, all other pharma	Japan		Chuo-ku	103-8426	patritumab deruxtecan	ErbB-3 antagonist; DNA topoisomerase I inhibitor	erb-b2 receptor tyrosine kinase 3	Anticancer, immunological	Biological > Protein > Antibody > Antibody-drug conjugate; Biological > Protein > Antibody > Monoclonal antibody, other; Small molecule > Synthetic small molecule	surgical intervention	Not applicable		Miscellaneous	Small molecule > Synthetic small molecule	albumin; EGFR; ERBB2; GPT; SMARCA2; VEGFA	Diagnostic; Predictive; Predisposing; Prognostic	To evaluate the study of patritumab deruxtecan in patients with brain metastases			Primary Outcome Measures : Determine the concentration of DXd in brain metastasis tumor tissue after one dose of the HER3-targeted ADC patritumab deruxtecan (HER3-DXd) administered via IV 1-3 days prior to craniotomy. [Time Frame: 3 days] The mean concentration of the DXd payload from patritumab deruxtecan will be computed. In addition, the distribution of the concentration will be examined	Adverse Events Safety and Tolerability	Safety/Toxicity > Adverse Drug Reactions Safety/Toxicity > Safety And Tolerability	Secondary Outcome Measures : Characterize the pharmacokinetics of ADC in serum, including ADC concentration and DXd concentration, collected at screening, pre-infusion, post-infusion, 4 hours post-infusion, 24 hours after patritumab deruxtecan administration, and at craniotomy. [Time Frame: 3 days] Changes between screening and each follow-up assessment in pharmacokinetics measures will be comput…	2024-10-01	Anticipated							2026-04-01	Anticipated
446390	ChiCTR2200066256 CTR20222932 SYS6002-001 TrialTroveID-446390	An Open-label, Single-arm, Multi-center, Phase I Clinical Study to Evaluate the Safety, Tolerability, Pharmacokinetic Profile and Preliminary Efficacy of SYS6002 in Patients with Advanced Solid Tumors	I	Open	Oncology	Oncology: Bladder; Oncology: Breast; Oncology: Cervical; Oncology: Colorectal; Oncology: Esophageal; Oncology: Renal; Oncology: Unspecified Solid Tumor	Fourth line or greater; HER2 negative; Second line; Stage III; Stage IV; Third line; Triple receptor negative	Breast Neoplasms; Carcinoma, Renal Cell; Colorectal Neoplasms; Esophageal Neoplasms; Kidney Neoplasms; Urethral Neoplasms; Urinary Bladder Neoplasms; Uterine Cervical Neoplasms; Wilms Tumor	Trialtrove	CSPC Pharmaceutical Group Co. CSPC Pharmaceutical Group Co./CSPC NBP Pharmaceutical Co./CSPC Megalith Biopharmaceutical Co. {CSPC Jushi Biopharmaceutical Co.} Fudan University - Shanghai, China	Sponsor Sponsor Sponsor	Industry, all other pharma Industry, generic Academic	China China		Shijiazhuang Shijiazhuang	050035 050035	CRB-701	Nectin-4 antagonist	nectin cell adhesion molecule 4	Anticancer, immunological	Biological > Protein > Antibody > Antibody-drug conjugate; Biological > Protein > Antibody > Monoclonal antibody, other						CYP3A4; EPO; ERBB2; GPT; LRP2; MOK; RBP1; SERPINB1; THPO; TPO	Diagnostic; Predictive; Predisposing; Prognostic	To evaluate SYS6002 for treatment of advanced solid tumors. To evaluate the safety and tolerability of SYS6002 in patients with advanced solid tumors and to determine the maximum tolerated dose (MTD) of SYS6002 (if any) and the recommended dose (RP2D) for phase II clinical studies. To evaluate the safety and tolerability of SYS6002 (CRB-701) To determine the Maximum Tolerated Dose (MTD) and/or th…	Adverse Events Dose-limiting toxicities Maximum tolerated dose Safety and Tolerability Serious Adverse Events	Safety/Toxicity > Adverse Drug Reactions Safety/Toxicity > Safety And Tolerability Safety/Toxicity > Safety And Tolerability Safety/Toxicity > Safety And Tolerability Safety/Toxicity > Serious Adverse Events	Primary endpoint indicators and evaluation time: Safety endpoints: occurrence and frequency of adverse events (AE), serious adverse events (SAE), and dose-limiting toxicity (DLT); the entire research cycle Safety Index MTD (if any) first cycle Effectiveness index + safety index RP2D Dose Escalation and PK Expansion Phase Effectiveness index Primary Outcomes: Safety endpoints: Occurrence and frequ…	Clinical benefit rate Duration of overall response Immunogenicity (other timeframe) Immunogenicity Overall response rate Overall survival Progression-free survival Safety and Tolerability	Efficacy > Clinical Response/Remission Efficacy > Clinical Response/Duration Efficacy > Immunological Response Safety/Toxicity > Adverse Drug Reactions Efficacy > Clinical Response/Remission Efficacy > Survival Efficacy > Survival Safety/Toxicity > Safety And Tolerability	Secondary objectives: To evaluate the pharmacokinetic (PK) characteristics of SYS6002 in patients with advanced solid tumors; To evaluate the immunogenicity of SYS6002 in patients with advanced solid tumors; Secondary endpoints and evaluation time : 1 PK indicators: blood concentration and/or PK parameters of toxin-bound antibody, total antibody, free toxin MMAE and MMAE derivatives after single …	2023-01-11	Actual							2025-12-31	Anticipated
445205	NCI-2022-04528 NCT05581589 RG1122399 TrialTroveID-445205	A Pilot Single Arm Trial With Sacituzumab Govitecan as Neoadjuvant Therapy in Patients With Non-Urothelial Muscle Invasive Bladder Cancer	II	Open	Oncology	Oncology: Bladder	Neoadjuvant; Squamous Cell; Stage II; Stage III	Urethral Neoplasms; Urinary Bladder Neoplasms	Trialtrove	University of Washington Gilead Sciences	Sponsor Collaborator	Academic Industry, Top 20 Pharma	United States	CA	Foster City	94404	sacituzumab govitecan	DNA topoisomerase I inhibitor	tumor associated calcium signal transducer 2	Anticancer, immunological	Biological > Protein > Antibody > Antibody-drug conjugate; Biological > Protein > Antibody > Monoclonal antibody, other; Small molecule > Synthetic small molecule	surgical intervention	Not applicable		Miscellaneous	Small molecule > Synthetic small molecule	ABCA1; CD4; CNDP2; EPO; GPT; NT5C1A; UGT1A1	Diagnostic; Predictive; Predisposing; Prognostic	To tests whether sacituzumab govitecan given before radical cystectomy works in treating patients with non-urothelial bladder cancer.	Complete response	Efficacy > Clinical Response/Remission	Primary Outcome Measures : Pathologic complete response (pCR) rate [ Time Frame: At radical cystectomy (Radical cystectomy is expected to occur within 2-6 weeks after the last neoadjuvant trial therapy dose) ] pCR rate along with the 95% confidence interval (CI) based on the Clopper-Pearson method will be estimated.	Adverse Events Common Terminology Criteria for Adverse Events Disease-free survival Overall survival	Safety/Toxicity > Adverse Drug Reactions Safety/Toxicity > Adverse Drug Reactions Efficacy > Survival Efficacy > Survival	Secondary Outcome Measures : Recurrence free survival (RFS) [ Time Frame: At 2 years ] Kaplan-Meier (KM) method will be used to estimate RFS and corresponding 95% CIs, and the KM plots will be provided, when appropriate. Overall survival (OS) [ Time Frame: At 2 years ] KM method will be used to estimate OS and corresponding 95% CIs, and the KM plots will be provided, when appropriate. Incidence o…	2023-06-15	Actual							2026-02-15	Anticipated
444104	3475-04A EUCT Number: 2023-506384-34-00 EudraCT Number: 2020-004544-28 KEYMAKER-U04 MK-3475-04A NCI-2022-10431 NCT05562830 Substudy 04A TrialTroveID-444104	A Phase I/II Open-Label Rolling-Arm Umbrella Platform Study of Investigational Agents With or Without Pembrolizumab in Participants With PD-1/L1 Refractory Locally Advanced or Metastatic Urothelial Carcinoma (KEYMAKER-U04): Substudy 04A	I/II	Closed	Oncology	Oncology: Bladder; Oncology: Renal	PD-1 Refractory; PD-L1 Refractory; Second line; Stage III; Stage IV	Carcinoma; Carcinoma, Renal Cell; Carcinoma, Transitional Cell; Kidney Neoplasms; Urethral Neoplasms; Urinary Bladder Neoplasms; Wilms Tumor	Trialtrove	Merck & Co./Merck Sharp & Dohme (MSD)	Sponsor	Industry, Top 20 Pharma	United States	NJ	Rahway	07065	zilovertamab vedotin	Tubulin inhibitor; Tubulin polymerization inhibitor; Receptor tyrosine kinase-like orphan receptor 1 antagonist	receptor tyrosine kinase like orphan receptor 1	Anticancer, other	Biological > Protein > Antibody > Antibody-drug conjugate; Biological > Protein > Antibody > Monoclonal antibody, other; Small molecule > Synthetic small molecule	pembrolizumab	PD-1 antagonist; Immuno-oncology therapy; Immune checkpoint inhibitor	programmed cell death 1	Anticancer, immunological	Biological > Protein > Antibody > Humanized monoclonal antibody; Biological > Protein > Antibody > Monoclonal antibody, other			To evaluate investigational agents with or without pembrolizumab in participants with urothelial carcinoma who are in need of new treatment options.	Adverse Events Complete response Overall response rate Partial response Response evaluation criteria in solid tumors	Safety/Toxicity > Adverse Drug Reactions Efficacy > Clinical Response/Remission Efficacy > Clinical Response/Remission Efficacy > Clinical Response/Remission Efficacy > Clinical Response/Remission	Primary Outcome Measures : Percentage of Participants Who Experienced At Least One Adverse Event (AE) [ Time Frame: Up to approximately 5 years ] An AE is defined as any unfavorable and unintended sign, symptom, disease, or worsening of preexisting condition temporally associated with study treatment and irrespective of causality to study treatment. Percentage of Participants Who Discontinued Stu…	Duration of overall response Overall response rate - duration Progressive disease rate Response evaluation criteria in solid tumors	Efficacy > Clinical Response/Duration Efficacy > Clinical Response/Remission Efficacy > Clinical Response/Progression Efficacy > Clinical Response/Remission	Secondary Outcome Measures : Duration of Response (DOR) [ Time Frame: Up to approximately 2 years ] For participants who demonstrate confirmed CR (disappearance of all target lesions) or PR (at least a 30% decrease in the sum of diameters of target lesions) per RECIST 1.1, DOR is defined as the time from first documented evidence of CR or PR until progressive disease (PD) or death. Per RECIST 1.1…	2022-11-16	Actual							2027-10-28	Anticipated
442137	(PASTE Study) jRCTs031220257 TrialTroveID-442137	The Study Of Preventive Approach For Skin Trouble Caused By Enfortumab Vedotin Treatment For Urothelial Cancer (PASTE Study)	I	Open	Oncology	Oncology: Bladder	Line of therapy N/A; Stage IV	Urethral Neoplasms; Urinary Bladder Neoplasms	Trialtrove	(Other Hospital/Academic/Medical Center)	Sponsor	Academic					enfortumab vedotin	Tubulin inhibitor; Nectin-4 antagonist; Tubulin polymerization inhibitor	nectin cell adhesion molecule 4	Anticancer, immunological	Biological > Protein > Antibody > Antibody-drug conjugate; Biological > Protein > Antibody > Monoclonal antibody, other; Small molecule > Synthetic small molecule								To verify whether preventive skin care interventions before enfortumab vedotin treatment can suppress the occurrence of skin disorders.			Primary Outcomes: Incidence of Grade 2 or higher adverse skin events	Adverse Events Common Terminology Criteria for Adverse Events Overall response rate Response evaluation criteria in solid tumors Response rate	Safety/Toxicity > Adverse Drug Reactions Safety/Toxicity > Adverse Drug Reactions Efficacy > Clinical Response/Remission Efficacy > Clinical Response/Remission Efficacy > Clinical Response/Remission	Secondary Outcomes: Incidence of skin adverse events for all CTCAE grades, median time to onset of skin disorders, response rate according to RECIST ver. 1.1, Relative Dose Intensity for padceb, dropout rate (number of patients who discontinued padceb treatment due to skin disorders/number of patients enrolled), identification of biomarkers for skin disorders	2023-04-11	Actual							2025-12-31	Anticipated
441179	ASPEN-07 NCI-2022-08790 NCT05524545 TrialTroveID-441179	A Phase I, Open-label, Multicenter, Safety, Pharmacokinetic, Pharmacodynamic Study of ALX148 in Combination With Enfortumab Vedotin and/or Other Anticancer Therapies in Subjects With Urothelial Carcinoma (ASPEN-07)	I	Open	Oncology	Oncology: Bladder	Fourth line or greater; PD-1 Refractory; PD-L1 Refractory; Second line; Stage III; Stage IV; Third line	Carcinoma; Carcinoma, Transitional Cell; Urethral Neoplasms; Urinary Bladder Neoplasms	Trialtrove	ALX Oncology {Alexo Therapeutics}	Sponsor	Industry, all other pharma	United States	CA		94080	evorpacept	CD47 antagonist; PD-1 agonist; Immuno-oncology therapy; Signal regulatory protein alpha antagonist; Immune checkpoint inhibitor	CD47 molecule; programmed cell death 1	Anticancer, immunological	Biological > Protein > Recombinant protein > Fusion protein	enfortumab vedotin	Tubulin inhibitor; Nectin-4 antagonist; Tubulin polymerization inhibitor	nectin cell adhesion molecule 4	Anticancer, immunological	Biological > Protein > Antibody > Antibody-drug conjugate; Biological > Protein > Antibody > Monoclonal antibody, other; Small molecule > Synthetic small molecule	FPR2	Prognostic	To evaluate The Safety, Pharmacokinetic, Pharmacodynamic Study of ALX148 in Combination With Enfortumab Vedotin and/or Other Anticancer Therapies in Subjects With Urothelial Carcinoma (ASPEN-07) To evaluate the safety, tolerability, pharmacokinetics and pharmacodynamics of evorpacept in combination with enfortumab vedotin-ejfv in subjects with unresectable locally advanced or metastatic UC To inv…	Adverse Events Common Terminology Criteria for Adverse Events Dose-limiting toxicities	Safety/Toxicity > Adverse Drug Reactions Safety/Toxicity > Adverse Drug Reactions Safety/Toxicity > Safety And Tolerability	Primary Outcome Measures First Cycle Dose limiting toxicities (DLTs) [ Time Frame: Up to 28 days ] Adverse Events (AEs) as characterized by type, frequency, severity (as graded by National Cancer Institute Common Terminology Criteria for Adverse Events (NCI CTCAE v. 5.0)), timing, seriousness, and relationship to study therapy [ Time Frame: Up to 24 months ] The primary endpoint was first cycle d…				2022-11-02	Actual							2024-12-31	Anticipated
440812	BB-1701-201 CTR20222018 TrialTroveID-440812	Phase I/II clinical study to evaluate the efficacy and safety of BB-1701 in patients with HER2-expressing locally advanced or metastatic urothelial carcinoma	I/II	Closed	Oncology	Oncology: Bladder; Oncology: Renal	Second line; Stage III; Stage IV	Carcinoma, Renal Cell; Kidney Neoplasms; Urethral Neoplasms; Urinary Bladder Neoplasms; Wilms Tumor	Trialtrove	Bliss Biopharmaceutical (Hangzhou) Co.	Sponsor	Industry, all other pharma	China		Hangzhou		BB-1701	Microtubule inhibitor; Tubulin inhibitor; Immuno-oncology therapy	erb-b2 receptor tyrosine kinase 2	Anticancer, immunological	Biological > Protein > Antibody > Antibody-drug conjugate; Small molecule > Synthetic small molecule						EPO; insulin; TPO	Diagnostic; Predictive; Predisposing; Prognostic	To evaluate the efficacy and safety of BB-1701 in patients with HER2-expressing locally advanced or metastatic urothelial carcinoma	Adverse Events Overall response rate Safety and Tolerability Serious Adverse Events	Safety/Toxicity > Adverse Drug Reactions Efficacy > Clinical Response/Remission Safety/Toxicity > Safety And Tolerability Safety/Toxicity > Serious Adverse Events	Primary objective: Primary objective of the Phase II study:Phase I study is to evaluate the safety and tolerability of BB-1701 and to determine the dose level for the Phase II study. Primary objective of the Phase II study: To evaluate the primary efficacy of BB-1701. Primary endpoint and evaluation time: Phase I study: All adverse events, serious adverse events, laboratory and clinical investiga…	Adverse Events Clinical benefit rate Immunogenicity (other timeframe) Immunogenicity Overall response rate - duration Overall response rate Overall survival Progression-free survival Safety and Tolerability	Safety/Toxicity > Adverse Drug Reactions Efficacy > Clinical Response/Remission Efficacy > Immunological Response Safety/Toxicity > Adverse Drug Reactions Efficacy > Clinical Response/Remission Efficacy > Clinical Response/Remission Efficacy > Survival Efficacy > Survival Safety/Toxicity > Safety And Tolerability	Secondary objectives: (1) To evaluate the preliminary effectiveness of BB-1701. (2) To evaluate the pharmacokinetics of BB-1701. (3) Evaluation of the immunogenicity of BB-1701 Secondary objectives: (1) To evaluate the safety and tolerability of BB-1701. (2) To evaluate the secondary effectiveness of BB-1701. (3) To evaluate the pharmacokinetic characteristics of BB-1701. (4) Evaluation of the im…	2023-02-20	Actual
439387	NCT05495724 TrialTroveID-439387 TRUCE-04	An Open Label, Phase II Study of Disitamab Vedotin Combined With Tislelizumab for Patients With HER2 Overexpressing (IHC2+ or 3+) High-Risk Non-Muscle-Invasive Urothelial Bladder Carcinoma Which is Not Completely Resectable	II	Open	Oncology	Oncology: Bladder	HER2 positive; Line of therapy N/A; PD-L1 Positive; Stage II	Carcinoma; Urethral Neoplasms; Urinary Bladder Neoplasms	Trialtrove	(Other Hospital/Academic/Medical Center)	Sponsor	Academic					tislelizumab disitamab vedotin	PD-1 antagonist; Immuno-oncology therapy; Immune checkpoint inhibitor Tubulin inhibitor	programmed cell death 1 erb-b2 receptor tyrosine kinase 2	Anticancer, immunological Anticancer, other	Biological > Protein > Antibody > Humanized monoclonal antibody; Biological > Protein > Antibody > Monoclonal antibody, other Biological > Protein > Antibody > Antibody-drug conjugate; Biological > Protein > Antibody > Monoclonal antibody, other; Small molecule > Synthetic small molecule						ERBB2	Diagnostic; Predictive; Predisposing; Prognostic	To determine the safety and efficacy of Disitamab Vedotin when given in combination with Tislelizumab as treatment for patients with Her2 overexpressing high-risk non-muscle-invasive bladder cancer (HR NMIBC) which is not completely resectable. The effectiveness of RC48 was assessed through cystoscopy, random biopsy, urine cytology, and radiological imaging. Complete response (CR) was defined as …	Complete response	Efficacy > Clinical Response/Remission	Primary Outcome Measures : Complete Response (CR) Rate [Time Frame: At the time of transurethral resection biopsy (within 9 or 12 weeks of the first dose of disitamab vedotin)]	Adverse Events Common Terminology Criteria for Adverse Events Disease-free survival Duration of overall response Event-free survival Overall response rate - duration Patient-Reported Outcomes Measurement Information System Safety and Tolerability	Safety/Toxicity > Adverse Drug Reactions Safety/Toxicity > Adverse Drug Reactions Efficacy > Survival Efficacy > Clinical Response/Duration Efficacy > Survival Efficacy > Clinical Response/Remission Efficacy > Health-Related Quality Of Life (Patient Reported Outcomes) Safety/Toxicity > Safety And Tolerability	Secondary Outcome Measures : Progress Free Survival（PFS） [Time Frame: up to 3 years] Recurrence Free Survival（RFS） [Time Frame: up to 3 years] Cystectomy-Free Survival (CFS) [Time Frame: up to 3 years] defined from D1 of treatment until cystectomy Duration of Response (DOR) [Time Frame: up to 3 years] Event-Free Survival（EFS） [Time Frame: up to 3 years] defined from D1 of treatment until the time…	2021-07-23	Actual							2025-02-28	Anticipated
439368	JSKN003-101 NCT05494918 TrialTroveID-439368	A Phase I, Multi-center, Open-label, Dose Escalation, First-In-Human Study to Assess the Safety, Tolerability and Pharmacokinetics of JSKN003 in Subjects With Advanced or Metastatic Solid Malignant Tumors	I	Open	Oncology	Oncology: Bladder; Oncology: Breast; Oncology: Esophageal; Oncology: Gastric; Oncology: Head/Neck; Oncology: Lung, Non-Small Cell; Oncology: Ovarian; Oncology: Unspecified Solid Tumor	Fourth line or greater; HER2 low; HER2 positive; Platinum-resistant; Second line; Stage III; Stage IV	Breast Neoplasms; Carcinoma, Non-Small-Cell Lung; Esophageal Neoplasms; Head and Neck Neoplasms; Neoplasms; Ovarian Neoplasms; Stomach Neoplasms; Urethral Neoplasms; Urinary Bladder Neoplasms	Trialtrove	Suzhou Alphamab Co./Alphamab (Australia) Co Pty	Sponsor	Industry, all other pharma	China		Suzhou	215125	JSKN-003	ErbB-2 antagonist; DNA topoisomerase I inhibitor	erb-b2 receptor tyrosine kinase 2	Anticancer, immunological	Biological > Protein > Antibody > Antibody-drug conjugate; Biological > Protein > Antibody > Bispecific antibody; Biological > Protein > Antibody > Monoclonal antibody, other						EPO; ERBB2; PARP1; TTR	Diagnostic; Predictive; Predisposing; Prognostic	To evaluate the safety, tolerability, PK, and preliminary anti-tumor activity of JSKN003 in subjects with advanced inoperable or metastatic solid malignant tumors that are expected to be HER2 expression. The objectives were safety, tolerability, maximum tolerated dose (MTD) or recommended phase 2 dose (RP2D), pharmacokinetics (PK), and preliminary antitumor activity. The objectives were safety, t…	Adverse Events Dose-limiting toxicities Maximum tolerated dose Serious Adverse Events Treatment Emergent Adverse Events	Safety/Toxicity > Adverse Drug Reactions Safety/Toxicity > Safety And Tolerability Safety/Toxicity > Safety And Tolerability Safety/Toxicity > Serious Adverse Events Safety/Toxicity > Adverse Drug Reactions	Primary Outcome Measures : MTD [ Time Frame: Postdose of last participant up to 1 year ] Maximum tolerated dose Preliminary RDE/RP2D [ Time Frame: Postdose of last participant up to 1 year ] recommended dose for expansion / recommended phase 2 dose DLTs [ Time Frame: Baseline up to 21 days after the first dose ] Dose Limiting Toxicities Adverse Events [ Time Frame: Baseline up to 30 days after th…	Area under the curve score Cmax Complete response Disease Progression Duration of overall response Elimination half-life Elimination rate Overall response rate Partial response Progression-free survival Progressive disease rate Response evaluation criteria in solid tumors Time to response Tmax	Pharmacokinetics/Pharmacodynamics > Pharmacokinetics/Pharmacodynamics Pharmacokinetics/Pharmacodynamics > Pharmacokinetics/Pharmacodynamics Efficacy > Clinical Response/Remission Efficacy > Disease Progression Efficacy > Clinical Response/Duration Pharmacokinetics/Pharmacodynamics > Pharmacokinetics/Pharmacodynamics Pharmacokinetics/Pharmacodynamics > Pharmacokinetics/Pharmacodynamics Efficacy > …	Secondary Outcome Measures : Cmax of JSKN003 [ Time Frame: Post last dose up to Day 90 ] Maximum (Peak) Observed blood Concentration (Cmax) of JSKN003 Following First Dose Tmax of JSKN003 [ Time Frame: Post last dose up to Day 90 ] Time of Maximum blood Concentration (Tmax) of JSKN003 Following First Dose AUC of JSKN003 [ Time Frame: Post last dose up to Day 90 ] The blood PK parameters of JSKN00…	2022-09-02	Actual							2024-10-30	Anticipated
438958	(TROPION- PanTumor03) 23-144 BASEC2022-01839 CTR20222821 D926UC00001 EUCT number: 2023-509436-26-00 EudraCT Number: 2022-000776-19 IRAS ID-1005888 jRCT2031220404 NCI-2022-07990 NCT05489211 SNCTP000005356 TrialTroveID-438958 TROPION-PanTumor03	A Phase II, Multicentre, Open-label, Master Protocol to Evaluate the Efficacy and Safety of Datopotamab Deruxtecan (Dato-DXd) as Monotherapy and in Combination With Anticancer Agents in Patients With Advanced/Metastatic Solid Tumours	II	Open	Oncology	Oncology: Bile Duct (Cholangiocarcinoma); Oncology: Bladder; Oncology: Colorectal; Oncology: Endometrial; Oncology: Esophageal; Oncology: Fallopian Tube; Oncology: Gastric; Oncology: Ovarian; Oncology: Primary Peritoneal; Oncology: Prostate; Oncology: Renal	First line; Fourth line or greater; HER2 negative; High-grade; Hormone refractory; MSS/pMMR; PD-L1 Positive; Platinum-resistant; Platinum-sensitive; Second line; Stage III; Stage IV; Third line	Bile Duct Neoplasms; Carcinoma, Renal Cell; Cholangiocarcinoma; Colorectal Neoplasms; Endometrial Neoplasms; Esophageal Neoplasms; Fallopian Tube Neoplasms; Kidney Neoplasms; Ovarian Neoplasms; Peritoneal Neoplasms; Prostatic Neoplasms; Stomach Neoplasms; Urethral Neoplasms; Urinary Bladder Neoplasms; Wilms Tumor	Trialtrove	AstraZeneca Daiichi Sankyo	Sponsor Collaborator	Industry, Top 20 Pharma Industry, all other pharma	United Kingdom Japan		Cambridge Chuo-ku	2 0AA 103-8426	datopotamab deruxtecan	DNA topoisomerase I inhibitor; Immuno-oncology therapy	tumor associated calcium signal transducer 2	Anticancer, immunological	Biological > Protein > Antibody > Antibody-drug conjugate; Biological > Protein > Antibody > Monoclonal antibody, other	capecitabine fluorouracil prednisone leucovorin bevacizumab carboplatin (iv) volrustomig saruparib durvalumab (iv) rilvegostomig	DNA synthesis inhibitor; Thymidylate synthase inhibitor; RNA synthesis inhibitor DNA synthesis inhibitor; Thymidylate synthase inhibitor; RNA synthesis inhibitor Immunosuppressant; Corticosteroid agonist Unidentified pharmacological activity Vascular endothelial growth factor receptor antagonist; Angiogenesis inhibitor DNA inhibitor PD-1 antagonist; CTLA4 antagonist; Immuno-oncology therapy; Immu…	thymidylate synthetase vascular endothelial growth factor A Not applicable cytotoxic T-lymphocyte associated protein 4; programmed cell death 1 poly(ADP-ribose) polymerase 1 CD274 molecule programmed cell death 1; T cell immunoreceptor with Ig and ITIM domains	Anticancer, antimetabolite Anticancer, antimetabolite Immunosuppressant; Anti-inflammatory Radio/chemosensitizer; Antianaemic; Antidepressant Anticancer, immunological; Neurological Anticancer, alkylating Anticancer, immunological Anticancer, other Anticancer, immunological Anticancer, immunological	Small molecule; Small molecule > Synthetic small molecule Small molecule > Synthetic small molecule Small molecule > Synthetic small molecule Small molecule > Synthetic small molecule Biological > Protein > Antibody > Humanized monoclonal antibody Small molecule > Synthetic small molecule Biological > Protein > Antibody > Bispecific antibody; Biological > Protein > Antibody > Monoclonal antibody,…	albumin; DHX9; ERBB2; IFITM1	Diagnostic; Predictive; Predisposing; Prognostic	To investigate the safety, tolerability, and anti-tumour activity of Datopotamab Deruxtecan (Dato-DXd) as Monotherapy and in Combination with Anticancer Agents in Patients with Advanced/Metastatic Solid Tumours. To study the safety and efficacy of Dato-DXd as monotherapy and in combination with various anticancer agents (e.g. durvalumab, AZD5305, nivolumab, bevacizumab, chemotherapies) that may b…	Adverse Events Cardiac Telemetry Overall response rate Progression-free survival PSA progression Response evaluation criteria in solid tumors Safety and Tolerability Serious Adverse Events Vital signs	Safety/Toxicity > Adverse Drug Reactions Safety/Toxicity > Cardiac Measures/Events Efficacy > Clinical Response/Remission Efficacy > Survival Efficacy > PSA progression Efficacy > Clinical Response/Remission Safety/Toxicity > Safety And Tolerability Safety/Toxicity > Serious Adverse Events Safety/Toxicity > Serious Adverse Events	Primary Outcome Measures : Objective response rate (ORR) Proportion of participants who have a confirmed CR or confirmed PR, as determined by the investigator at local site per RECIST 1.1. [Time Frame: From baseline to progressive disease or death (approximately 1 year)] The number of subjects with adverse events/serious adverse events Number of patients with adverse events and with serious adver…	Area under the curve score CA-125 Response Circulating Tumor Cells Clinical benefit rate Cmax Complete response Disease Progression Duration of overall response Immunogenicity (other timeframe) Immunogenicity Overall survival Partial response Plasma concentration Progression-free survival PSA progression Response evaluation criteria in solid tumors Safety and Tolerability Stable Disease Tmax	Pharmacokinetics/Pharmacodynamics > Pharmacokinetics/Pharmacodynamics Efficacy > CA-125 Response Efficacy > Clinical Response/Remission Efficacy > Clinical Response/Remission Pharmacokinetics/Pharmacodynamics > Pharmacokinetics/Pharmacodynamics Efficacy > Clinical Response/Remission Efficacy > Disease Progression Efficacy > Clinical Response/Duration Efficacy > Immunological Response Safety/Toxic…	Secondary Outcome Measures : Progression free survival (PFS) PFS is defined as time from start of treatment until progression per RECIST 1.1 as assessed by the investigator or death due to any cause. [Time Frame: From baseline to progressive disease or death (approximately 1 year)] Duration Of Response (DoR) DoR is defined as the time from the date of first documented confirmed response until dat…	2022-09-06	Actual							2026-08-19	Anticipated
438843	ChiCTR2200063369 NCT05488353 RC48-C039 TrialTroveID-438843	A Clinical Study of Disitamab Vedotin for Injection Combined With Penpulimab Injection in Neoadjuvant Therapy for Patients With HER2-expressing Cisplatin-intolerant cT2-T4aNxM0 Bladder Urothelial Carcinoma	IV	Planned	Oncology	Oncology: Bladder; Oncology: Renal	HER2 positive; Neoadjuvant; PD-1 Naive; PD-L1 Naive; Stage III; Stage IV	Carcinoma, Renal Cell; Carcinoma, Transitional Cell; Kidney Neoplasms; Urethral Neoplasms; Urinary Bladder Neoplasms; Wilms Tumor	Trialtrove	(Other Hospital/Academic/Medical Center) Nanfang Hospital of Southern Medical University Rongchang Pharmaceuticals	Sponsor Collaborator Collaborator	Academic Academic Industry, all other pharma	China		Yantai	264006	penpulimab disitamab vedotin	PD-1 antagonist; Immuno-oncology therapy; Immune checkpoint inhibitor Tubulin inhibitor	programmed cell death 1 erb-b2 receptor tyrosine kinase 2	GI inflammatory/bowel disorders; Anticancer, immunological Anticancer, other	Biological > Protein > Antibody > Monoclonal antibody, other Biological > Protein > Antibody > Antibody-drug conjugate; Biological > Protein > Antibody > Monoclonal antibody, other; Small molecule > Synthetic small molecule	surgical intervention	Not applicable		Miscellaneous	Small molecule > Synthetic small molecule	CTLA4; ERBB2; IL2; TNF	Diagnostic; Predictive; Predisposing; Prognostic	To evaluate the study of disitamab vedotin for injection combined with penpulimab injection designed for cisplatin intolerant CT2-T4anxm0 bladder urothelial carcinoma patients Assess the rate of pathological downstaging Assessment of event-free survival (EFS); Assessment of overall survival To evaluate the safety of neoadjuvant treatment regimens and their impact on radical cystectomy	Complete response	Efficacy > Clinical Response/Remission	Primary Outcome Measures : pCR rate [Time Frame: 12 months] As assessed by the investigator,proportion of patients without residual tumor lesion among patients who underwent radical cystectomy after completion of clinical trial treatment.	Adverse Events Disease Progression Event-free survival Overall survival Safety and Tolerability	Safety/Toxicity > Adverse Drug Reactions Efficacy > Disease Progression Efficacy > Survival Efficacy > Survival Safety/Toxicity > Safety And Tolerability	Secondary Outcome Measures : pathological downstaging rate [Time Frame: 12 months] The pathological downstaging rate is judged according to the pathological results after surgery whether the downstaging is below T2 stage. safety evaluation [Time Frame: up to 3 years] Safety is evaluated by monitoring and recording all adverse events graded as NCI-CTCAE V5.0 or Clavien-Dindo. EFS EFS [Time Frame: …	2022-09-01	Anticipated							2026-04-30	Anticipated
438322	BAT-8007-001-CR CTR20222984 NCT05879627 TrialTroveID-438322	A Multicenter, Open Phase I Clinical Study to Evaluate the Safety, Tolerance and Pharmacokinetics of BAT8007 for Injection in Patients With Advanced Solid Tumors	I	Open	Oncology	Oncology: Bladder; Oncology: Esophageal; Oncology: Liver; Oncology: Lung, Non-Small Cell; Oncology: Ovarian; Oncology: Prostate; Oncology: Renal; Oncology: Unspecified Solid Tumor	Fourth line or greater; PD-1 Refractory; Second line; Squamous Cell; Stage III; Stage IV	Carcinoma, Non-Small-Cell Lung; Carcinoma, Renal Cell; Esophageal Neoplasms; Kidney Neoplasms; Liver Neoplasms; Ovarian Neoplasms; Prostatic Neoplasms; Urethral Neoplasms; Urinary Bladder Neoplasms; Wilms Tumor	Trialtrove	Bio-Thera Solutions	Sponsor	Industry, all other pharma	China		Guangzhou	510530	BAT-8007	DNA topoisomerase I inhibitor	nectin cell adhesion molecule 4	Anticancer, other	Biological > Protein > Antibody > Antibody-drug conjugate; Small molecule > Synthetic small molecule						ERBB2; GPT	Diagnostic; Predictive; Predisposing; Prognostic	To evaluate BAT8007 for injection in patients with advanced solid tumor. To evaluate the safety and tolerability of BAT8007 for injection in patients with advanced solid tumors To explore the maximum tolerated dose (MTD), and to provide recommended doses for subsequent clinical trials and and to evaluate the pharmacokinetics and preliminary efficacy in patients with advanced solid tumors. The stu…	Adverse Events Cardiac Telemetry Common Terminology Criteria for Adverse Events Dose-limiting toxicities Safety and Tolerability Vital signs	Safety/Toxicity > Adverse Drug Reactions Safety/Toxicity > Cardiac Measures/Events Safety/Toxicity > Adverse Drug Reactions Safety/Toxicity > Safety And Tolerability Safety/Toxicity > Safety And Tolerability Safety/Toxicity > Serious Adverse Events	Primary endpoint indicators and evaluation time index Tolerability evaluation indicators: dose-limiting toxicity (DLT) events and their incidence. evaluation time The collection of adverse events will be from the first receiving of the study drug to 28 days after the last receiving of the study drug or the start of new anti-tumor treatment. End point selection Safety Index Safety evaluation indic…	Clinical benefit rate Cmax Duration of overall response Elimination half-life Immunogenicity (other timeframe) Immunogenicity Neutralizing antibody response Overall response rate - duration Overall response rate Overall survival Progression-free survival Response evaluation criteria in solid tumors Safety and Tolerability Tmax	Efficacy > Clinical Response/Remission Pharmacokinetics/Pharmacodynamics > Pharmacokinetics/Pharmacodynamics Efficacy > Clinical Response/Duration Pharmacokinetics/Pharmacodynamics > Pharmacokinetics/Pharmacodynamics Efficacy > Immunological Response Safety/Toxicity > Adverse Drug Reactions Efficacy > Immunological Response Efficacy > Clinical Response/Remission Efficacy > Clinical Response/Remis…	Secondary objectives: To evaluate the pharmacokinetic (PK) characteristics of single and multiple doses of BAT8007 for injection in patients with advanced solid tumors To evaluate the immunogenicity of BAT8007 for injection To preliminarily evaluate the antitumor effect of BAT8007 for injection curative effect; Secondary endpoints and evaluation time index 1 Anti-tumor efficacy indicators include…	2023-01-17	Actual							2024-12-31	Anticipated
437099	CTR20221708 D9266C00001 NCT05460273 TrialTroveID-437099 TROPION-PanTumor02	Phase I/II, Multicentre, Open-label, Multiple-cohort Study of Dato-DXd in Chinese Patients With Advanced Non-small-cell Lung Cancer, Triple-negative Breast Cancer, Gastric/Gastroesophageal Junction Cancer, Urothelial Cancer, and Other Solid Tumours (TROPION-PanTumor02)	I/II	Closed	Oncology	Oncology: Bladder; Oncology: Breast; Oncology: Esophageal; Oncology: Gastric; Oncology: Lung, Non-Small Cell; Oncology: Unspecified Solid Tumor	EGFR; HER2 negative; MET Amplification/Alteration; PD-1 Refractory; PD-L1 Refractory; Second line; Squamous Cell; Stage III; Stage IV; Third line; Triple receptor negative	Breast Neoplasms; Carcinoma, Non-Small-Cell Lung; Esophageal Neoplasms; Lung Neoplasms; Stomach Neoplasms; Triple Negative Breast Neoplasms; Urethral Neoplasms; Urinary Bladder Neoplasms	Trialtrove	AstraZeneca Daiichi Sankyo	Sponsor Collaborator	Industry, Top 20 Pharma Industry, all other pharma	United Kingdom Japan		Cambridge Chuo-ku	2 0AA 103-8426	datopotamab deruxtecan	DNA topoisomerase I inhibitor; Immuno-oncology therapy	tumor associated calcium signal transducer 2	Anticancer, immunological	Biological > Protein > Antibody > Antibody-drug conjugate; Biological > Protein > Antibody > Monoclonal antibody, other						ALK; EGFR; ERBB2; NAGS; PGR; RET; ROS1; TTR	Companion Diagnosis; Diagnostic; Predictive; Predisposing; Prognostic	To evaluate the efficacy, safety, Pharmacokinetic, and immunogenicity of Dato-DXd in adult chinese participants with advanced or metastatic solid tumours. To estimate the effectiveness of Dato-DXd by evaluating the confirmed ORR by ICR. To assess Dato-DXd in Chinese pts with advanced or metastatic solid tumors. Here we present results from the NSCLC cohort.	Complete response Overall response rate Partial response Response evaluation criteria in solid tumors	Efficacy > Clinical Response/Remission Efficacy > Clinical Response/Remission Efficacy > Clinical Response/Remission Efficacy > Clinical Response/Remission	Primary Outcome Measures : Confirmed Objective Response Rate(ORR) assessed by independent central review(ICR). [ Time Frame: Up to approximately 36 months ] Confirmed ORR assessed by ICR is defined as the proportion of participants in each cohort who have a confirmed complete response(CR) or confirmed partial response(PR), as assessed by ICR per RECIST 1.1. The measure of interest is the estimate…	Adverse Events Area under the curve score Clinical benefit rate Cmax Common Terminology Criteria for Adverse Events Duration of overall response Immunogenicity (other timeframe) Immunogenicity Overall response rate Overall survival Plasma concentration Progression-free survival Progressive disease rate Response evaluation criteria in solid tumors Safety and Tolerability Stable Disease Time to res…	Safety/Toxicity > Adverse Drug Reactions Pharmacokinetics/Pharmacodynamics > Pharmacokinetics/Pharmacodynamics Efficacy > Clinical Response/Remission Pharmacokinetics/Pharmacodynamics > Pharmacokinetics/Pharmacodynamics Safety/Toxicity > Adverse Drug Reactions Efficacy > Clinical Response/Duration Efficacy > Immunological Response Safety/Toxicity > Adverse Drug Reactions Efficacy > Clinical Respo…	Secondary Outcome Measures : Confirmed Objective Response Rate(ORR) assessed by investigator [ Time Frame: Up to approximately 36months ] Confirmed ORR assessed by investigator is defined as the proportion of participants in each cohort who have a confirmed CR or confirmed PR, as determined by investigator assessment per RECIST 1.1. Duration of Response (DoR) [ Time Frame: Up to approximately 36 …	2022-07-11	Actual	10.65	Actual	2023-05-31	Actual	5.26	Anticipated	2023-12-18	Anticipated			0.41	Actual
435919	CTR20221490 DX126-262-002UC TrialTroveID-435919	A Phase Ib/II Clinical Study Evaluating the Efficacy and Safety of DX126-262 in Subjects with Unresectable Locally Advanced or Recurrent Metastatic Urothelial Carcinoma Overexpressing HER2.	I/II	Open	Oncology	Oncology: Bladder; Oncology: Renal	HER2 positive; Second line; Stage III; Stage IV	Carcinoma, Renal Cell; Kidney Neoplasms; Urethral Neoplasms; Urinary Bladder Neoplasms; Wilms Tumor	Trialtrove	Hangzhou DAC Biotech Co.	Sponsor	Industry, all other pharma	China		Hangzhou	310018	DX126-262	Microtubule inhibitor	erb-b2 receptor tyrosine kinase 2	Anticancer, other	Biological > Protein > Antibody > Antibody-drug conjugate; Small molecule > Synthetic small molecule						ERBB2	Diagnostic; Predictive; Predisposing; Prognostic	To evaluate the efficacy and safety of DX126-262 in subjects with unresectable locally advanced or recurrent metastatic urothelial carcinoma overexpressing HER2.	Disease Progression Overall response rate	Efficacy > Disease Progression Efficacy > Clinical Response/Remission	Primary endpoints: ORR Evaluation time: until disease progression End point selection: Effectiveness Metrics	Cardiac Telemetry Clinical benefit rate Duration of overall response Immunogenicity Overall response rate - duration Overall survival Progression-free survival Serious Adverse Events Vital signs	Safety/Toxicity > Cardiac Measures/Events Efficacy > Clinical Response/Remission Efficacy > Clinical Response/Duration Safety/Toxicity > Adverse Drug Reactions Efficacy > Clinical Response/Remission Efficacy > Survival Efficacy > Survival Safety/Toxicity > Serious Adverse Events Safety/Toxicity > Serious Adverse Events	Secondary endpoints: PK features Antitherapeutic Antibodies (ADA) AE, SAE and protocol-specified physical examination, vital signs, laboratory tests, ECOG assessment, electrocardiogram, echocardiography, etc. Disease control rate (DCR), progression-free survival (PFS), duration of response (DOR), and overall survival (OS) Evaluation time: Statistical analysis time End point selection: security in…	2022-08-11	Actual
434806	BAT-8008-001-CR CTR20222601 NCT05620017 TrialTroveID-434806	A Multicenter, Open Phase I Clinical Study to Evaluate the Safety, Tolerance, Pharmacokinetics and Initial Efficacy of BAT8008 for Injection in Patients With Advanced Solid Tumor	I	Open	Oncology	Oncology: Bladder; Oncology: Breast; Oncology: Cervical; Oncology: CNS, Glioblastoma; Oncology: Endometrial; Oncology: Esophageal; Oncology: Gastric; Oncology: Head/Neck; Oncology: Liver; Oncology: Lung, Non-Small Cell; Oncology: Lung, Small Cell; Oncology: Neuroendocrine; Oncology: Ovarian; Oncology: Prostate; Oncology: Renal; Oncology: Thyroid; Oncology: Unspecified Solid Tumor	(N/A); Follicular; HER2 negative; Line of therapy N/A; Metastatic; Pulmonary; Second line; Stage III; Stage IV; Triple receptor negative	Breast Neoplasms; Carcinoma, Non-Small-Cell Lung; Carcinoma, Renal Cell; Endometrial Neoplasms; Esophageal Neoplasms; Glioblastoma; Head and Neck Neoplasms; Kidney Neoplasms; Liver Neoplasms; Neuroendocrine Tumors; Ovarian Neoplasms; Prostatic Neoplasms; Small Cell Lung Carcinoma; Stomach Neoplasms; Thyroid Neoplasms; Urethral Neoplasms; Urinary Bladder Neoplasms; Uterine Cervical Neoplasms; Wilm…	Trialtrove	Bio-Thera Solutions	Sponsor	Industry, all other pharma	China		Guangzhou	510530	BAT-8008	DNA topoisomerase I inhibitor	tumor associated calcium signal transducer 2	Anticancer, other	Biological > Protein > Antibody > Antibody-drug conjugate; Small molecule > Synthetic small molecule						ERBB2	Diagnostic; Predictive; Predisposing; Prognostic	To evaluate the safety and tolerability of BAT8008 for injection in patients with advanced solid tumors, to explore the maximum tolerated dose (MTD), and to provide recommended doses for extended research and follow-up clinical trials To evaluate the safety and tolerability of BAT8008 for injection in patients with advanced solid tumors, explore the maximum tolerated dose (MTD), and provide the r…	Adverse Events Cardiac Telemetry Clinical benefit rate Dose-limiting toxicities Duration of overall response Maximum tolerated dose Overall response rate - duration Overall response rate Overall survival Progression-free survival Safety and Tolerability Vital signs	Safety/Toxicity > Adverse Drug Reactions Safety/Toxicity > Cardiac Measures/Events Efficacy > Clinical Response/Remission Safety/Toxicity > Safety And Tolerability Efficacy > Clinical Response/Duration Safety/Toxicity > Safety And Tolerability Efficacy > Clinical Response/Remission Efficacy > Clinical Response/Remission Efficacy > Survival Efficacy > Survival Safety/Toxicity > Safety And Tolerabi…	Primary endpoint and evaluation time: Tolerability and safety endpoints: vital signs, physical examination, laboratory tests, electrocardiogram, echocardiography, adverse events, dose-limiting toxicity (DLT) events and their incidence. AEs were collected from the first dose of study drug to 28 (+7) days after the last dose of study drug or until new anti-tumor therapy was started. DLT observation…	Area under the curve score Clinical benefit rate Duration of overall response Immunogenicity (other timeframe) Immunogenicity Overall response rate - duration Overall response rate Overall survival Progression-free survival	Pharmacokinetics/Pharmacodynamics > Pharmacokinetics/Pharmacodynamics Efficacy > Clinical Response/Remission Efficacy > Clinical Response/Duration Efficacy > Immunological Response Safety/Toxicity > Adverse Drug Reactions Efficacy > Clinical Response/Remission Efficacy > Clinical Response/Remission Efficacy > Survival Efficacy > Survival	Secondary objectives: To evaluate the pharmacokinetics (PK) characteristics of single-dose and multiple-dose BAT8008 for injection in patients with advanced solid tumors; to evaluate the immunogenicity of BAT8008 for injection; Relationship between Trop2 expression levels in tumor tissues. Secondary endpoints and evaluation time: Pharmacokinetic parameters at single and multiple doses end of stud…	2023-02-01	Actual							2024-10-31	Anticipated
433047	ADCT-601-102 EUCT number: 2022-500116-18-00 EudraCT Number: 2021-005566-18 IRAS ID 1005850 NCI-2022-05132 NCT05389462 TrialTroveID-433047	A Phase Ib, Open-Label, Dose-Escalation and Dose-Expansion Study to Evaluate the Safety, Tolerability, Pharmacokinetics, and Antitumor Activity of Mipasetamab Uzoptirine (ADCT-601) Monotherapy and in Combination With Other Anti-Cancer Therapies in Patients With Selected Advanced Solid Tumors	I	Closed	Oncology	Oncology: Bladder; Oncology: Cervical; Oncology: Endometrial; Oncology: Fallopian Tube; Oncology: Osteosarcoma; Oncology: Ovarian; Oncology: Pancreas; Oncology: Primary Peritoneal; Oncology: Soft Tissue Sarcoma; Oncology: Unspecified Solid Tumor	First line; Localized; Locally advanced; Metastatic; Second line; Stage III; Stage IV; Third line	Endometrial Neoplasms; Ewing Sarcoma; Fallopian Tube Neoplasms; Fibrosarcoma; Leiomyosarcoma; Liposarcoma; Neoplasms; Osteosarcoma; Ovarian Neoplasms; Pancreatic Neoplasms; Peritoneal Neoplasms; Rhabdomyosarcoma; Sarcoma; Synovial Sarcoma; Urethral Neoplasms; Urinary Bladder Neoplasms; Uterine Cervical Neoplasms	Trialtrove	ADC Therapeutics {Auven Therapeutics/ADC Therapeutics}	Sponsor	Industry, all other pharma	Virgin Islands [US]		Saint Thomas	00802	mipasetamab uzoptirine	DNA inhibitor; Axl receptor tyrosine kinase inhibitor	AXL receptor tyrosine kinase	Anticancer, immunological	Biological > Protein > Antibody > Antibody-drug conjugate; Biological > Protein > Antibody > Human monoclonal antibody; Biological > Protein > Antibody > Monoclonal antibody, other; Small molecule > Synthetic small molecule	gemcitabine hydrochloride	DNA synthesis inhibitor; Thymidylate synthase inhibitor; DNA repair enzyme inhibitor; Cell cycle inhibitor	checkpoint kinase 1	Antiviral, other; Anticancer, antimetabolite	Small molecule; Small molecule > Synthetic small molecule; Unidentified	AXL; GGT1; STS	Diagnostic; Predictive; Predisposing; Prognostic	To identify the recommended dose for expansion (RDE) (and recommended schedule) and/or the maximum tolerated dose (MTD), and characterize the safety and tolerability of ADCT-601 monotherapy and in combination with gemcitabine. Initial IHC staining showed AXL expression in all sarcoma baseline biopsies tested so far.	Adverse Events Cardiac Telemetry Dose-limiting toxicities Safety and Tolerability Serious Adverse Events Vital signs	Safety/Toxicity > Adverse Drug Reactions Safety/Toxicity > Cardiac Measures/Events Safety/Toxicity > Safety And Tolerability Safety/Toxicity > Safety And Tolerability Safety/Toxicity > Serious Adverse Events Safety/Toxicity > Serious Adverse Events	Safety and Tolerability as Assessed by Number of Participants with Adverse Events (AEs) [Time Frame: Up to approximately 2 years] Adverse events (AEs) and serious adverse events (SAEs) are defined as any untoward medical occurrence in participants whether or not considered related to the investigational medicinal product. Any clinically significant changes in vital signs, laboratory values, 12-le…	Accumulation index Apoptotic index Area under the curve score Cmax Duration of overall response Elimination half-life Overall response rate - duration Overall response rate Overall survival Progression-free survival Tmax Volume of distribution	Pharmacokinetics/Pharmacodynamics > Pharmacokinetics/Pharmacodynamics Efficacy > Major Molecular Response Pharmacokinetics/Pharmacodynamics > Pharmacokinetics/Pharmacodynamics Pharmacokinetics/Pharmacodynamics > Pharmacokinetics/Pharmacodynamics Efficacy > Clinical Response/Duration Pharmacokinetics/Pharmacodynamics > Pharmacokinetics/Pharmacodynamics Efficacy > Clinical Response/Remission Effica…	Overall Response Rate (ORR) [Time Frame: Up to approximately 2 years] Duration of Response (DOR) [Time Frame: Up to approximately 2 years] Progression-Free Survival (PFS) [Time Frame: Up to approximately 2 years] Overall Survival (OS) [Time Frame: Up to approximately 2 years] Serum Concentration of ADCT-601 Total Antibody, Pyrrolobenzodiazepine (PBD)-Conjugated Antibody, and Unconjugated Warhead …	2022-07-13	Actual	29.19	Actual	2024-12-17	Actual	19.46	Anticipated	2026-08-01	Anticipated			0.64	Actual
432775	TrialTroveID-432775 UMIN000046249	Prospective study to assess the association of the treatment outcomes and the quality of life in advanced urothelial carcinoma	II	Planned	Oncology	Oncology: Bladder	Line of therapy N/A; Stage III; Stage IV	Urethral Neoplasms; Urinary Bladder Neoplasms	Trialtrove	(Other Hospital/Academic/Medical Center) (Other government agency)	Sponsor Sponsor	Academic Government					enfortumab vedotin	Tubulin inhibitor; Nectin-4 antagonist; Tubulin polymerization inhibitor	nectin cell adhesion molecule 4	Anticancer, immunological	Biological > Protein > Antibody > Antibody-drug conjugate; Biological > Protein > Antibody > Monoclonal antibody, other; Small molecule > Synthetic small molecule								To assess the association between treatment outcomes and the quality of life in metastatic urothelial carcinoma. To evaluate the safety and efficacy of enfortumab vedotin in metastatic urothelial carcinoma.	Cognitive function test Quality of Life	Efficacy > Patient Assessment Instruments HEOR > Health-Related Quality Of Life	Quality of life, cognition				2021-12-15	Anticipated							2026-12-31	Anticipated
432767	INCLINE-101 NCI-2022-06276 NCT05399654 TrialTroveID-432767	A Phase I/II, Open Label, Dose Escalation and Expansion Study of TAC-001 in Patients With Select Advanced or Metastatic Solid Tumors	I/II	Closed	Oncology	Oncology: Bile Duct (Cholangiocarcinoma); Oncology: Bladder; Oncology: Breast; Oncology: Cervical; Oncology: Colorectal; Oncology: Endometrial; Oncology: Esophageal; Oncology: Head/Neck; Oncology: Liver; Oncology: Lung, Non-Small Cell; Oncology: Melanoma; Oncology: Neuroendocrine; Oncology: Ovarian; Oncology: Renal; Oncology: Unspecified Solid Tumor	Line of therapy N/A; Merkel; Metastatic; PD-1 Refractory; PD-L1 Refractory; Second line; Squamous Cell; Stage III; Stage IV	Bile Duct Neoplasms; Breast Neoplasms; Carcinoma, Non-Small-Cell Lung; Carcinoma, Renal Cell; Cholangiocarcinoma; Colorectal Neoplasms; Endometrial Neoplasms; Esophageal Neoplasms; Head and Neck Neoplasms; Kidney Neoplasms; Liver Neoplasms; Melanoma; Neoplasms, Unknown Primary; Neuroendocrine Tumors; Ovarian Neoplasms; Urethral Neoplasms; Urinary Bladder Neoplasms; Uterine Cervical Neoplasms; Wil…	Trialtrove	Tallac Therapeutics	Sponsor	Industry, all other pharma	United States	CA	Burlingame	94010	TAC-001	Toll-like receptor 9 agonist; Immuno-oncology therapy; Immune checkpoint inhibitor	CD22 molecule; toll like receptor 9	Anticancer, immunological	Biological > Nucleic acid > Nucleic acid, vector type > Non-viral vector > Naked oligonucleotide; Biological > Protein > Antibody > Antibody-drug conjugate; Biological > Protein > Antibody > Monoclonal antibody, other; Small molecule > Synthetic small molecule > Synthetic nucleic acid > Oligonucleotide, non-antisense, non-RNAi								To evaluate TAC-001 in a patients with advanced or metastatic solid tumors To evaluate the safety, pharmacokinetics and preliminary anti-tumor activity of TAC-001 administered intravenously To evaluate the safety, efficacy, pharmacokinetics (PK) and biomarkers of TAC-001 in patients with select advanced or metastatic solid tumors. Phase 1 study will explore ascending dose levels of TAC-001 monoth…	Clinical benefit rate Complete response Duration of overall response Immune-related response evaluation criteria in solid tumors Overall response rate Partial response Response evaluation criteria in solid tumors Safety and Tolerability	Efficacy > Clinical Response/Remission Efficacy > Clinical Response/Remission Efficacy > Clinical Response/Duration Efficacy > Clinical Response/Remission Efficacy > Clinical Response/Remission Efficacy > Clinical Response/Remission Efficacy > Clinical Response/Remission Safety/Toxicity > Safety And Tolerability	Primary Outcome Measures : Dose-Escalation Stage: RP2D for TAC-001 [ Time Frame: 2-years ] To identify the recommended dose phase 2 dose (RP2D) for further evaluation of TAC-001 when administered as monotherapy in subjects with advanced or metastatic solid tumors Dose Expansion: Characterization of ORR for TAC-001 [ Time Frame: 2 years ] To evaluate preliminary efficacy of TAC-001 by estimating t…	Adverse Events Area under the curve score Cmax Common Terminology Criteria for Adverse Events Drug clearance Elimination half-life Immunogenicity (other timeframe) Immunogenicity Overall survival Plasma concentration Progression-free survival Safety and Tolerability Serious Adverse Events Tmax	Safety/Toxicity > Adverse Drug Reactions Pharmacokinetics/Pharmacodynamics > Pharmacokinetics/Pharmacodynamics Pharmacokinetics/Pharmacodynamics > Pharmacokinetics/Pharmacodynamics Safety/Toxicity > Adverse Drug Reactions Pharmacokinetics/Pharmacodynamics > Pharmacokinetics/Pharmacodynamics Pharmacokinetics/Pharmacodynamics > Pharmacokinetics/Pharmacodynamics Efficacy > Immunological Response Saf…	Secondary Outcome Measures : Incidence and Severity of Nonserious Adverse Events (AEs) and Serious Adverse Events (SAEs) [ Time Frame: 2 years ] To evaluate the safety of TAC-001 monotherapy through the evaluation of incidence and severity of nonserious AEs and SAEs, including immune-related adverse events (irAEs), as graded by investigators according to CTCAE version 5.0 Maximum Plasma Concentra…	2022-06-28	Actual	25.64	Actual	2024-08-16	Actual	17.39	Anticipated	2026-01-27	Anticipated			0.23	Actual
431577	BAT-8010-001-CR CTR20222032 NCT05848466 TrialTroveID-431577	A Phase I, Open-label Study to Evaluate the Safety, Tolerability, Pharmacokinetics and Preliminary Efficacy of BAT8010 for Injection in Patients With Advanced or Metastatic Solid Tumors	I	Temporarily Closed	Oncology	Oncology: Bile Duct (Cholangiocarcinoma); Oncology: Bladder; Oncology: Breast; Oncology: Colorectal; Oncology: Gastric; Oncology: Lung, Non-Small Cell; Oncology: Unspecified Solid Tumor	HER2 low; HER2 positive; Second line; Stage III; Stage IV	Bile Duct Neoplasms; Breast Neoplasms; Carcinoma, Non-Small-Cell Lung; Cholangiocarcinoma; Colorectal Neoplasms; Neoplasms; Stomach Neoplasms; Urethral Neoplasms; Urinary Bladder Neoplasms	Trialtrove	Bio-Thera Solutions	Sponsor	Industry, all other pharma	China		Guangzhou	510530	BAT-8010	DNA topoisomerase I inhibitor; Immuno-oncology therapy	erb-b2 receptor tyrosine kinase 2	Anticancer, immunological	Biological > Protein > Antibody > Antibody-drug conjugate; Biological > Protein > Antibody > Humanized monoclonal antibody; Small molecule > Synthetic small molecule						DMPK; ERBB2	Diagnostic; Predictive; Predisposing; Prognostic	To evaluate BAT8010 injection in patients with locally advanced or metastatic solid tumors. To evaluate the safety and tolerability, pharmacokinetics, efficacy of BAT8010 in patients with locally advanced or metastatic solid tumors. To determine the maximum tolerated dose (MTD), recommended Phase 2 dose (RP2D), and to evaluate the pharmacokinetics and preliminary efficacy in patients with advance…	Adverse Events Dose-limiting toxicities Maximum tolerated dose Neutropenia Safety and Tolerability Vital signs	Safety/Toxicity > Adverse Drug Reactions Safety/Toxicity > Safety And Tolerability Safety/Toxicity > Safety And Tolerability Safety/Toxicity > Adverse Drug Reactions Safety/Toxicity > Safety And Tolerability Safety/Toxicity > Serious Adverse Events	Primary endpoints; Index: Tolerability and safety endpoints: dose-limiting toxicity (DLT), vital signs and physical examination, adverse events (AE), clinical laboratory tests, ECOG. Evaluation time: All AEs (whether or not related to the investigational drug or the trial procedure) were collected from the subject's first use of the investigational drug to within 28 days after the last dose of th…	Clinical benefit rate Cmax Complete response Disease Progression Duration of overall response Immunogenicity (other timeframe) Immunogenicity Overall response rate - duration Overall response rate Overall survival Partial response Progression-free survival Progressive disease rate Response evaluation criteria in solid tumors Stable Disease	Efficacy > Clinical Response/Remission Pharmacokinetics/Pharmacodynamics > Pharmacokinetics/Pharmacodynamics Efficacy > Clinical Response/Remission Efficacy > Disease Progression Efficacy > Clinical Response/Duration Efficacy > Immunological Response Safety/Toxicity > Adverse Drug Reactions Efficacy > Clinical Response/Remission Efficacy > Clinical Response/Remission Efficacy > Survival Efficacy …	Secondary endpoints; Index: Pharmacokinetic indicators: the drug serum concentrations of BAT8010, anti-HER-2 total antibody and Exatecan at the time points specified in the observation plan; the pharmacokinetic evaluation parameters include the pharmacokinetic parameters under single and multiple administration; Evaluation time: From before the subject's first dose to 28 days after the last dose.…	2023-02-06	Actual							2025-05-01	Anticipated
431139	NCT05356351 RC48-TA001 TrialTroveID-431139	An Open-label, Single-arm, Multicenter Phase II Clinical Study : Evaluating RC48-ADC Combined With Triplizumab in the Neoadjuvant Treatment of Her2-positive Muscle-invasive Bladder Cancer	II	Planned	Oncology	Oncology: Bladder; Oncology: Renal	HER2 positive; Neoadjuvant; Stage II; Stage III	Carcinoma, Renal Cell; Kidney Neoplasms; Renal Cancer; Urethral Neoplasms; Urinary Bladder Neoplasms; Wilms Tumor	Trialtrove	(Other Hospital/Academic/Medical Center)	Sponsor	Academic					disitamab vedotin	Tubulin inhibitor	erb-b2 receptor tyrosine kinase 2	Anticancer, other	Biological > Protein > Antibody > Antibody-drug conjugate; Biological > Protein > Antibody > Monoclonal antibody, other; Small molecule > Synthetic small molecule	surgical intervention	Not applicable		Miscellaneous	Small molecule > Synthetic small molecule	ERBB2	Diagnostic; Predictive; Predisposing; Prognostic	To evaluate RC48-ADC combined with triplizumab in the neoadjuvant treatment of Her2-positive Muscle-invasive Bladder Cancer To evaluate the neoadjuvant treatment of Her2-positive Muscle-invasive Bladder Cancer in patients with objective response rate (ORR),Duration of response (DoR) , progression-free survival (PFS), overall survival (OS), and safety.	Adverse Events Complete response Safety and Tolerability Serious Adverse Events	Safety/Toxicity > Adverse Drug Reactions Efficacy > Clinical Response/Remission Safety/Toxicity > Safety And Tolerability Safety/Toxicity > Serious Adverse Events	Primary Outcome Measures : Pathological response (PaR) rate [ Time Frame: Up to approximately 6 months ] Pathological response (PaR) rate per central pathology review recommended dose for phase II safety (RP2D) [ Time Frame: Up to approximately 6 months ] tolerability Incidence of adverse events and serious adverse events [ Time Frame: Up to approximately 6 months ] safety	Complete response Duration of overall response Overall survival Progression-free survival	Efficacy > Clinical Response/Remission Efficacy > Clinical Response/Duration Efficacy > Survival Efficacy > Survival	Secondary Outcome Measures : The pathological complete response [ Time Frame: Up to approximately 6 months ] The pathological complete response rate refers to all target lesions disappear Progression free survival [ Time Frame: Up to approximately 24 months ] Follow-up was made after the first month after the operation, and then with an every three months until the tumor relapsed or progress Over…	2022-05-01	Anticipated							2023-07-01	Anticipated
427362	CTR20220348 NCT05302284 RC48-C016 TrialTroveID-427362	A Open-Label, Multicenter, Randomised, Controlled Phase III Study of RC48-ADC Plus Toripalimab Versus Chemotherapy Alone in Previously Untreated Unresectable Locally Advanced or Metastatic Urothelial Carcinoma With HER2-Expressing	III	Closed	Oncology	Oncology: Bladder; Oncology: Renal	First line; HER2 positive; PD-1 Naive; PD-L1 Naive; PD-L1 Refractory; Stage III; Stage IV	Carcinoma; Carcinoma, Renal Cell; Carcinoma, Transitional Cell; Kidney Neoplasms; Renal Cancer; Urethral Neoplasms; Urinary Bladder Neoplasms; Wilms Tumor	Trialtrove	RemeGen	Sponsor	Industry, all other pharma	China		Yantai	264006	disitamab vedotin	Tubulin inhibitor	erb-b2 receptor tyrosine kinase 2	Anticancer, other	Biological > Protein > Antibody > Antibody-drug conjugate; Biological > Protein > Antibody > Monoclonal antibody, other; Small molecule > Synthetic small molecule	gemcitabine hydrochloride cisplatin carboplatin (iv) toripalimab	DNA synthesis inhibitor; Thymidylate synthase inhibitor; DNA repair enzyme inhibitor; Cell cycle inhibitor DNA inhibitor; DNA synthesis inhibitor DNA inhibitor PD-1 antagonist; Immune checkpoint inhibitor	checkpoint kinase 1 Not applicable Not applicable programmed cell death 1	Antiviral, other; Anticancer, antimetabolite Anticancer, alkylating Anticancer, alkylating Anticancer, immunological	Small molecule; Small molecule > Synthetic small molecule; Unidentified Small molecule > Synthetic small molecule Small molecule > Synthetic small molecule Biological > Protein > Antibody > Humanized monoclonal antibody; Biological > Protein > Antibody > Monoclonal antibody, other	ERBB2; insulin	Diagnostic; Predictive; Predisposing; Prognostic	To evaluate the comparative evaluation of vedicitumab in combination with toripalimab versus gemcitabine in combination with cisplatin/carboplatin for the treatment of patients with locally advanced or HER2 expression (defined as HER2 IHC 1+, 2+ or 3+) Efficacy in subjects with metastatic urothelial carcinoma; To compare RC48-ADC in Combination With Triplizumab to Chemotherapy Alone in Previously…	Disease Progression Overall survival Progression-free survival Response evaluation criteria in solid tumors	Efficacy > Disease Progression Efficacy > Survival Efficacy > Survival Efficacy > Clinical Response/Remission	Primary Outcomes: Progression-free survival (PFS, IRC assessment) Final analysis of PFS at the time of 278 PFS events Effectiveness Metrics Overall survival (OS) Interim analysis at 278 PFS events; end of trial Effectiveness Metrics Primary Outcome Measures : Progression-free survival (PFS), evaluated by independent review committee [ Time Frame: Up to approximately 3 years ] Progression-free sur…	Adverse Events Cardiac Telemetry Clinical benefit rate Complete response Disease Progression Immunogenicity (other timeframe) Immunogenicity Objective remission rate Overall response rate - duration Overall response rate Partial response Progression-free survival Response evaluation criteria in solid tumors Safety and Tolerability Stable Disease Vital signs	Safety/Toxicity > Adverse Drug Reactions Safety/Toxicity > Cardiac Measures/Events Efficacy > Clinical Response/Remission Efficacy > Clinical Response/Remission Efficacy > Disease Progression Efficacy > Immunological Response Safety/Toxicity > Adverse Drug Reactions Efficacy > Clinical Response/Remission Efficacy > Clinical Response/Remission Efficacy > Clinical Response/Remission Efficacy > Clin…	secondary objective: To evaluate the comparative evaluation of vedicitumab in combination with toripalimab versus gemcitabine in combination with cisplatin/carboplatin for the treatment of HER2-expressing locally advanced or Safety in subjects with metastatic urothelial carcinoma To evaluation of RC48-ADC in subjects with HER2-expressing locally advanced or metastatic urothelial carcinoma in comb…	2022-04-28	Actual							2026-12-31	Anticipated
427117	CTR20220425 NCT05297552 RC48-C017 TrialTroveID-427117	An Open-label, Single-arm, Multi-center, Phase II Study to Evaluate the Efficacy and Safety of RC48-ADC Combined With JS001 in Perioperative Treatment of Muscle-Invasive Bladder Cancer	II	Closed	Oncology	Oncology: Bladder	First line; HER2 positive; Neoadjuvant; PD-L1 Naive; Stage II; Stage III; Stage IV	Urethral Neoplasms; Urinary Bladder Neoplasms	Trialtrove	RemeGen	Sponsor	Industry, all other pharma	China		Yantai	264006	disitamab vedotin	Tubulin inhibitor	erb-b2 receptor tyrosine kinase 2	Anticancer, other	Biological > Protein > Antibody > Antibody-drug conjugate; Biological > Protein > Antibody > Monoclonal antibody, other; Small molecule > Synthetic small molecule	JS-001 (iv)	PD-1 antagonist; Immune checkpoint inhibitor	programmed cell death 1	Anticancer, immunological	Biological > Protein > Antibody > Humanized monoclonal antibody; Biological > Protein > Antibody > Monoclonal antibody, other	BMPR2; ERBB2; insulin	Diagnostic; Predictive; Predisposing; Prognostic	To evaluate the efficacy and safety of Disitamab Vedotin combined with toripalimab in the perioperative treatment of MIBC patients. To evaluate the efficacy and safety of intravenous RC48-ADC combined with JS001 in perioperative treatment of muscle-invasive bladder cancer.	Complete response	Efficacy > Clinical Response/Remission	Primary endpoint and evaluation time Pathological complete response rate (pCR rate) Evaluation time: Post-operative evaluation End point selection: Effectiveness Metrics Primary Outcome Measures : Pathologic Complete Response (pCR) Rate [ Time Frame: Up to approximately 16 Weeks (Time of surgery) ] pCR rate is defined as the percentage of participants having pCR. pCR is defined as absence of viab…	Adverse Events Cardiac Telemetry Complete response Disease-free survival Overall response rate Overall survival Partial response Response rate Safety and Tolerability Vital signs	Safety/Toxicity > Adverse Drug Reactions Safety/Toxicity > Cardiac Measures/Events Efficacy > Clinical Response/Remission Efficacy > Survival Efficacy > Clinical Response/Remission Efficacy > Survival Efficacy > Clinical Response/Remission Efficacy > Clinical Response/Remission Safety/Toxicity > Safety And Tolerability Safety/Toxicity > Serious Adverse Events	Secondary endpoints and evaluation time pathological response rate Evaluation time: Post-operative evaluation End point selection: Effectiveness Metrics 1-year disease-free survival rate (1-year DFS rate) Evaluation time: 1 year after surgery End point selection: Effectiveness Metrics Clinical objective response rate (ORR) Evaluation time: Before surgery End point selection: Effectiveness Metrics…	2022-05-18	Actual	19.95	Actual	2024-01-15	Actual	4.54	Anticipated	2024-06-01	Anticipated			0.39	Actual
426316	EUCT Number: 2024-514569-20-00 EudraCT Number: 2020-004876-16 NCT05535218 SURE-02 TrialTroveID-426316	SURE-02_An Open Label, Single-Arm, Phase II Study Of Perioperative Pembrolizumab Plus Sacituzumab Govitecan For Patients With Muscle-Invasive Bladder Cancer Who Cannot Receive Or Refuse Cisplatin-Based Chemotherapy	II	Open	Oncology	Oncology: Bladder	Adjuvant; Neoadjuvant; Stage II; Stage III	Urethral Neoplasms; Urinary Bladder Neoplasms	Trialtrove	(Other Cooperative Group)	Sponsor	Cooperative Group					sacituzumab govitecan pembrolizumab	DNA topoisomerase I inhibitor PD-1 antagonist; Immuno-oncology therapy; Immune checkpoint inhibitor	tumor associated calcium signal transducer 2 programmed cell death 1	Anticancer, immunological Anticancer, immunological	Biological > Protein > Antibody > Antibody-drug conjugate; Biological > Protein > Antibody > Monoclonal antibody, other; Small molecule > Synthetic small molecule Biological > Protein > Antibody > Humanized monoclonal antibody; Biological > Protein > Antibody > Monoclonal antibody, other	surgical intervention	Not applicable		Miscellaneous	Small molecule > Synthetic small molecule			To assess whether sacituzumab govitecan plus pembrolizumab results in pathological complete response (herein referred to as either “pT0” or “pCR”) in patients with clinical T2-4aN0M0 MIBC who cannot receive or refuse to receive cisplatin-based chemotherapy	Complete response	Efficacy > Clinical Response/Remission	Primary end point(s) Number of complete pathological responses, defined as the absence of viable tumor cells on the histological examination of the cystectomy. Timepoint(s) of evaluation of this end point to the cystectomy Primary Outcome Measures : Number of complete pathological responses, defined as the absence of viable tumor cells on the histological examination of the cystectomy [ Time Fram…	Adverse Events Common Terminology Criteria for Adverse Events Complete response Event-free survival NCI-CTC scale Overall survival Progression-free survival Safety and Tolerability	Safety/Toxicity > Adverse Drug Reactions Safety/Toxicity > Adverse Drug Reactions Efficacy > Clinical Response/Remission Efficacy > Survival Safety/Toxicity > Side Effects Efficacy > Survival Efficacy > Survival Safety/Toxicity > Safety And Tolerability	Secondary end point(s) Safety and tolerability evaluation of the treatment: Number of patients who experienced adverse events. Type, frequency, severity and correlation to treatment of adverse events, assessed according to the Common Toxicity Criteria for adverse events (CTCAE) v 5.0. Progression-free survival (PFS). Overall survival (OS). Timepoint(s) of evaluation of this end point until 12 mon…	2022-09-15	Actual							2025-09-30	Anticipated
425145	21-316 EV-ECLIPSE NCT05239624 TrialTroveID-425145	Enfortumab Vedotin in Combination With Pembrolizumab for Locally Advanced and/or Node Positive Urothelial Carcinoma Prior to Surgery (EV-ECLIPSE)	II	Open	Oncology	Oncology: Bladder	Adjuvant; Neoadjuvant; PD-1 Naive; PD-L1 Naive; Stage II; Stage III; Stage IV	Carcinoma; Carcinoma, Transitional Cell; Urethral Neoplasms; Urinary Bladder Neoplasms	Trialtrove	Memorial Sloan-Kettering Cancer Center Astellas Pharma Merck & Co./Merck Sharp & Dohme (MSD) Pfizer/Seagen	Sponsor Collaborator Collaborator Collaborator	Academic Industry, all other pharma Industry, Top 20 Pharma Industry, Top 20 Pharma	Japan United States United States	NJ NY	Tokyo Rahway New York City	103-8411 07065 10001	enfortumab vedotin pembrolizumab	Tubulin inhibitor; Nectin-4 antagonist; Tubulin polymerization inhibitor PD-1 antagonist; Immuno-oncology therapy; Immune checkpoint inhibitor	nectin cell adhesion molecule 4 programmed cell death 1	Anticancer, immunological Anticancer, immunological	Biological > Protein > Antibody > Antibody-drug conjugate; Biological > Protein > Antibody > Monoclonal antibody, other; Small molecule > Synthetic small molecule Biological > Protein > Antibody > Humanized monoclonal antibody; Biological > Protein > Antibody > Monoclonal antibody, other	surgical intervention	Not applicable		Miscellaneous	Small molecule > Synthetic small molecule	CD4; EPO; insulin A1C; TNFRSF9	Diagnostic; Predictive; Predisposing; Prognostic	This study will test whether enfortumab vedotin combined with pembrolizumab is an effective treatment for people with bladder cancer (urothelial carcinoma) involving the lymph nodes who are going to have surgery to remove their cancer (cystectomy).	Complete response	Efficacy > Clinical Response/Remission	Primary Outcome Measures : Pathologic complete response rate (pCR Rate) [ Time Frame: 2 years ] Defined as lack of muscle invasive carcinoma (<pT2) and the absence of lymph node metastasis (N0) in the final cystectomy specimen. Pathologic complete response to perioperative treatment is defined as the absence of carcinoma (pT0) and the absence of lymph node metastases (N0). Pathologists will asses…	Event-free survival Recurrence	Efficacy > Survival Efficacy > Clinical Response/Remission	Secondary Outcome Measures : Event free survival (EFS) [ Time Frame: 2 years ] Event-free survival will be measured from the initiation of treatment. Any of the following events will qualify as an event: Primary progression of disease (from time of confirmatory scan) Recurrence of disease post-operatively with metastatic or local pelvic recurrence after radical cystectomy. Patients who do not pro…	2022-06-02	Actual							2025-06-30	Anticipated
424888	BL-B01D1-102 CTR20220090 NCT05393427 TrialTroveID-424888	A Phase I Clinical Study to Evaluate the Safety, Tolerability, Pharmacokinetic Characteristics and Preliminary Efficacy of BL-B01D1 in Patients With Locally Advanced or Metastatic Urological Tumors and Other Solid Tumors	I	Closed	Oncology	Oncology: Bladder; Oncology: Penile; Oncology: Prostate; Oncology: Renal; Oncology: Testicular; Oncology: Unspecified Solid Tumor	Metastatic; Second line; Stage III; Stage IV	Carcinoma, Renal Cell; Kidney Neoplasms; Neoplasms; Neoplasms, Unknown Primary; Penile Neoplasms; Prostatic Neoplasms; Renal Cancer; Testicular Cancer; Testicular Neoplasms; Urethral Neoplasms; Urinary Bladder Neoplasms; Wilms Tumor	Trialtrove	Sichuan Biokin Pharmaceutical Co./Sichuan Baili Pharmaceutical Co. Sichuan Biokin Pharmaceutical Co./Sichuan Baili Pharmaceutical Co./Baili-Bio (Chengdu) Pharmaceutical Co. Sichuan Biokin Pharmaceutical Co./SystImmune	Sponsor Collaborator Collaborator	Industry, all other pharma Industry, all other pharma Industry, all other pharma	China China China		Chengdu Chengdu Chengdu	610041 610041 610041	izalontamab brengitecan	EGFR antagonist; ErbB-3 antagonist; DNA topoisomerase I inhibitor	epidermal growth factor receptor; erb-b2 receptor tyrosine kinase 3	Anticancer, other	Biological > Protein > Antibody > Antibody-drug conjugate; Biological > Protein > Antibody > Bispecific antibody; Biological > Protein > Antibody > Monoclonal antibody, other								To evaluate BL-B01D1 for injection in patients with locally advanced or metastatic urologic tumors and other solid tumors. In phase Ia study, the safety and tolerability of BL-B01D1 in patients with locally advanced or metastatic urinary tumors and other solid tumors will be investigated to determine the dose-limiting toxicity (DLT), maximum tolerated dose (MTD) of BL-B01D1. In phase Ib study, th…	Dose-limiting toxicities Maximum tolerated dose Progressive disease rate Safety and Tolerability	Safety/Toxicity > Safety And Tolerability Safety/Toxicity > Safety And Tolerability Efficacy > Clinical Response/Progression Safety/Toxicity > Safety And Tolerability	Primary Objective: Dose escalation phase (Ia): To observe the safety and tolerability of BL-B01D1 in patients with locally advanced or metastatic urological tumors and other solid tumors, so as to determine the maximum tolerated dose of BL-B01D1 (MTD) and dose-limiting toxicity (DLT). Dose Expansion: To further observe the safety and tolerability of BL-B01D1 at the recommended dose in Phase Ia, a…	Adverse Events Area under the curve score Clinical benefit rate Cmax Disease Progression Duration of overall response Elimination half-life Immunogenicity (other timeframe) Immunogenicity Neutralizing antibody response Overall response rate - duration Overall response rate Overall survival Progression-free survival Progressive disease rate Response evaluation criteria in solid tumors Safety and T…	Safety/Toxicity > Adverse Drug Reactions Pharmacokinetics/Pharmacodynamics > Pharmacokinetics/Pharmacodynamics Efficacy > Clinical Response/Remission Pharmacokinetics/Pharmacodynamics > Pharmacokinetics/Pharmacodynamics Efficacy > Disease Progression Efficacy > Clinical Response/Duration Pharmacokinetics/Pharmacodynamics > Pharmacokinetics/Pharmacodynamics Efficacy > Immunological Response Safety…	Secondary Objectives: Dose escalation phase (Ia): To evaluate the pharmacokinetics of BL-B01D1 in patients with locally advanced or metastatic urologic tumors and other solid tumors; to evaluate BL-B01D1 in patients with locally advanced or metastatic urologic tumors and other solid tumors immunogenicity Dose Expansion: Preliminary efficacy of BL-B01D1 in patients with locally advanced or metasta…	2022-02-15	Actual							2025-06-01	Anticipated
424834	CTR20220135 FS-1502-II102 TrialTroveID-424834	A Multicenter, Open-label Phase II Study: Evaluating the Antitumor Activity, Safety and Pharmacokinetics of FS-1502 in Patients with HER2-positive Advanced Solid Tumors	II	Open	Oncology	Oncology: Bladder; Oncology: Endometrial; Oncology: Liver; Oncology: Ovarian; Oncology: Pancreas; Oncology: Unspecified Solid Tumor	HER2 positive; Line of therapy N/A; Stage III; Stage IV	Carcinoma, Endometrioid; Carcinoma, Hepatocellular; Endometrial Neoplasms; Liver Cancer; Liver Neoplasms; Neoplasms, Unknown Primary; Ovarian Cancer; Ovarian Neoplasms; Pancreatic Cancer; Pancreatic Neoplasms; Urethral Neoplasms; Urinary Bladder Neoplasms	Trialtrove	Shanghai Fosun Pharmaceutical (Group) Co.	Sponsor	Industry, all other pharma	China		Shanghai	200233	LCB-14	Tubulin polymerization inhibitor; Immuno-oncology therapy	erb-b2 receptor tyrosine kinase 2	Anticancer, immunological	Biological > Protein > Antibody > Antibody-drug conjugate; Small molecule > Semisynthetic small molecule						albumin; DMPK; ERBB2; GPT; insulin	Diagnostic; Predictive; Predisposing; Prognostic	To evaluate the efficacy of FS-1502 as a single agent in patients with HER2-positive advanced solid tumors.	Overall response rate	Efficacy > Clinical Response/Remission	Primary endpoint: Objective response rate (ORR). Evaluation time: Statistical analysis time End point selection: Effectiveness Metrics	Adverse Events Cardiac Telemetry Clinical benefit rate Duration of overall response Immunogenicity Neutralizing antibody response Overall response rate - duration Overall survival Progression-free survival Safety and Tolerability Serious Adverse Events Vital signs	Safety/Toxicity > Adverse Drug Reactions Safety/Toxicity > Cardiac Measures/Events Efficacy > Clinical Response/Remission Efficacy > Clinical Response/Duration Safety/Toxicity > Adverse Drug Reactions Efficacy > Immunological Response Efficacy > Clinical Response/Remission Efficacy > Survival Efficacy > Survival Safety/Toxicity > Safety And Tolerability Safety/Toxicity > Serious Adverse Events Sa…	Secondary endpoints and evaluation time: Other efficacy evaluation endpoints: progression-free survival (PFS), overall survival (OS), 1-year OS rate, duration of response (DOR), disease control rate (DCR) and clinical benefit rate (CBR); Evaluation time: Statistical analysis time End point selection: Effectiveness Metrics The frequency and severity of adverse events, serious adverse events, death…	2022-06-14	Actual
424494	EUCT number: 2024-515301-26-00 EudraCT Number:2020-004844-27 NCT05226117 SURE-01 TrialTroveID-424494	SURE-01_An Open Label, Single-arm, Phase II Study of Neoadjuvant Sacituzumab Govitecan, Before Radical Cystectomy, for Patients With Muscleinvasive Bladder Cancer Who Cannot Receive or Refuse Cisplatin-based Chemotherapy	II	Open	Oncology	Oncology: Bladder	BRCA; Neoadjuvant; PD-1 Naive; PD-L1 Naive; Stage II; Stage III	Carcinoma, Transitional Cell; Urethral Neoplasms; Urinary Bladder Neoplasms	Trialtrove	(Other Hospital/Academic/Medical Center) Gilead Sciences/Immunomedics	Sponsor Collaborator	Academic Industry, Top 20 Pharma	United States	CA	Foster City	94404	sacituzumab govitecan	DNA topoisomerase I inhibitor	tumor associated calcium signal transducer 2	Anticancer, immunological	Biological > Protein > Antibody > Antibody-drug conjugate; Biological > Protein > Antibody > Monoclonal antibody, other; Small molecule > Synthetic small molecule	surgical intervention	Not applicable		Miscellaneous	Small molecule > Synthetic small molecule	albumin; ARID1A; BRCA1; ERBB2; PAICS; UGT1A1	Diagnostic; Early Detection; Predictive; Predisposing; Prognostic; Risk Assesment	To assess the safety and efficacy of Sacituzumab govitecan in patients with muscleinvasive bladder cancer. The trial included pre-post MRI imaging of the pelvis and ctDNA analysis.	Complete response	Efficacy > Clinical Response/Remission	Main objective of the trial To assess whether sacituzumab govitecan results in pathological complete response (herein referred to as either “pT0” or “pCR”) in patients with MIBC who cannot receive or refuse cisplatin-based chemotherapy. Primary Outcome Measures : Pathological complete response [ Time Frame: After the last cycle of the investigational drug (each cycle is 21 days) ] Pathological co…	Adverse Events Common Terminology Criteria for Adverse Events Event-free survival Magnetic Resonance Imaging NCI-CTC scale Overall survival Progression-free survival Quality of Life Response evaluation criteria in solid tumors Safety and Tolerability	Safety/Toxicity > Adverse Drug Reactions Safety/Toxicity > Adverse Drug Reactions Efficacy > Survival Efficacy > Imaging Safety/Toxicity > Side Effects Efficacy > Survival Efficacy > Survival HEOR > Health-Related Quality Of Life Efficacy > Clinical Response/Remission Safety/Toxicity > Safety And Tolerability	Secondary objectives of the trial To evaluate radiological response on those patients with measurable disease. To evaluate the surgical and medical safety of neoadjuvant therapy. To assess survival outcomes (event-free survival and overall survival). Secondary Outcome Measures : Radiological response [ Time Frame: At baseline and within 2 weeks after the last cycle of the investigational drug (ea…	2021-11-29	Actual							2023-06-30	Anticipated
424060	9MW2821-2021-CP102 CTR20220106 NCT05216965 TrialTroveID-424060	Phase I/II Clinical Study of the Safety, Tolerability, Pharmacokinetics and Preliminary Antitumor Activity of 9MW2821 in Subjects With Advanced Malignant Solid Tumors	I/II	Completed	Oncology	Oncology: Bladder; Oncology: Breast; Oncology: Cervical; Oncology: Esophageal; Oncology: Lung, Non-Small Cell; Oncology: Prostate; Oncology: Renal; Oncology: Unspecified Solid Tumor	(N/A); Fourth line or greater; HER2 negative; PD-1 Refractory; PD-L1 Refractory; Second line; Squamous Cell; Stage III; Stage IV; Third line; Triple receptor negative	Breast Neoplasms; Carcinoma, Non-Small-Cell Lung; Carcinoma, Renal Cell; Esophageal Neoplasms; Kidney Neoplasms; Neoplasms; Neoplasms, Unknown Primary; Prostatic Neoplasms; Urethral Neoplasms; Urinary Bladder Neoplasms; Uterine Cervical Neoplasms; Wilms Tumor	Trialtrove	Mabwell (Shanghai) Bioscience Co.	Sponsor	Industry, all other pharma	China		Shanghai	200120	9MW-2821	Tubulin inhibitor; PD-1 antagonist; Nectin-4 antagonist; Immuno-oncology therapy; Immune checkpoint inhibitor	nectin cell adhesion molecule 4	Anticancer, immunological	Biological > Protein > Antibody > Antibody-drug conjugate; Small molecule > Synthetic small molecule						CYP3A4; ERBB2; GPT; KCTD11; TTR	Diagnostic; Predictive; Predisposing; Prognostic	To characterize the safety, tolerability, pharmacokinetics, preliminary antitumor activity and immunogenicity of 9MW2821 administered by intravenous (IV) infusion. To report the first-in-human, multicenter, phase I/II study To explore the safety, pharmacokinetics and efficacy of 9MW2821 in advanced solid tumors. The study included dose escalation, dose expansion and cohort expansion period which …	Adverse Events Cardiac Telemetry Dose-limiting toxicities Maximum tolerated dose Overall response rate Response evaluation criteria in solid tumors Safety and Tolerability Serious Adverse Events Vital signs	Safety/Toxicity > Adverse Drug Reactions Safety/Toxicity > Cardiac Measures/Events Safety/Toxicity > Safety And Tolerability Safety/Toxicity > Safety And Tolerability Efficacy > Clinical Response/Remission Efficacy > Clinical Response/Remission Safety/Toxicity > Safety And Tolerability Safety/Toxicity > Serious Adverse Events Safety/Toxicity > Serious Adverse Events	Primary Outcome Measures : Incidence of adverse events [ Time Frame: Up to 28 days post last drug administration ] Objective Response Rate (Phase 2) [ Time Frame: Up to 24 months ] Defined as the percentage of subjects who experience a best response of either CR or PR. CR and PR must be confirmed = 28 days later. Primary objectives: To evaluate the safety and tolerability of 9MW2821 in patients w…	Area under the curve score Clinical benefit rate Cmax Complete response Disease Progression Duration of overall response Elimination half-life Immunogenicity (other timeframe) Immunogenicity Overall response rate - duration Overall response rate Overall survival Partial response Progression-free survival Response evaluation criteria in solid tumors Safety and Tolerability Stable Disease Time to r…	Pharmacokinetics/Pharmacodynamics > Pharmacokinetics/Pharmacodynamics Efficacy > Clinical Response/Remission Pharmacokinetics/Pharmacodynamics > Pharmacokinetics/Pharmacodynamics Efficacy > Clinical Response/Remission Efficacy > Disease Progression Efficacy > Clinical Response/Duration Pharmacokinetics/Pharmacodynamics > Pharmacokinetics/Pharmacodynamics Efficacy > Immunological Response Safety/T…	Secondary study objectives: To determine the pharmacokinetic characteristics of 9MW2821 in patients with advanced solid tumors. To determine the preliminary efficacy of 9MW2821 in patients with advanced solid tumors according to the Response Evaluation Criteria in Solid Tumors (RECIST) v1.1. To evaluate the immunogenicity of 9MW2821 in patients with advanced solid tumors. Secondary Outcome Measur…	2022-06-08	Actual							2025-12-31	Anticipated	2024-05-23	Actual
422372	ChiCTR2200055403 TrialTroveID-422372	An Open-Label, Single-Arm, Phase II study investigating the safety and efficacy of Disitamab vedotin and Camrelizumab in patients with locally advanced and metastatic urothelial adenocarcinoma and urothelial squamous cell carcinoma	II	Planned	Oncology	Oncology: Bladder; Oncology: Renal	HER2 positive; Second line; Squamous Cell; Stage III; Stage IV	Carcinoma, Renal Cell; Kidney Neoplasms; Renal Cancer; Urethral Neoplasms; Urinary Bladder Neoplasms; Wilms Tumor	Trialtrove	(Other Hospital/Academic/Medical Center)	Sponsor	Academic					camrelizumab disitamab vedotin	PD-1 antagonist; PD-L1 antagonist; Immuno-oncology therapy; Immune checkpoint inhibitor Tubulin inhibitor	programmed cell death 1 erb-b2 receptor tyrosine kinase 2	Anticancer, immunological Anticancer, other	Biological > Protein > Antibody > Humanized monoclonal antibody; Biological > Protein > Antibody > Monoclonal antibody, other Biological > Protein > Antibody > Antibody-drug conjugate; Biological > Protein > Antibody > Monoclonal antibody, other; Small molecule > Synthetic small molecule						ERBB2	Diagnostic; Predictive; Predisposing; Prognostic	To explore the safety and efficacy of ADC drug Disitamab vedotin (RC-48) combined with PD-1 mab Camrelizumab in second-line treatment of unresectable locally advanced or metastatic uroepithelial adenocarcinoma and uroepithelial squamous cell carcinoma.	Overall response rate	Efficacy > Clinical Response/Remission	Primary indicator objective response rate				2022-01-01	Anticipated							2023-12-31	Anticipated
420372	ACE-Pan tumor-03 CTR20211816 TrialTroveID-420372	A Single-Arm, Open, Basket, Phase Ib/II Clinical Study To Evaluate The Efficacy And Safety Of Recombinant Humanized Anti-HER2 Monoclonal Antibody-AS269 Conjugate (ARX788) In Patients With HER2-Positive Advanced Solid Tumors	I/II	Completed	Oncology	Oncology: Bile Duct (Cholangiocarcinoma); Oncology: Bladder; Oncology: Colorectal; Oncology: Endometrial; Oncology: Gallbladder; Oncology: Head/Neck; Oncology: Lung, Non-Small Cell; Oncology: Renal; Oncology: Unspecified Solid Tumor	ALK; Distal; EGFR; HER2 positive; Hilar; Intrahepatic; Second line; Stage III; Stage IV; Third line	Bile Duct Neoplasms; Carcinoma, Endometrioid; Carcinoma, Non-Small-Cell Lung; Carcinoma, Renal Cell; Cholangiocarcinoma; Colorectal Neoplasms; Endometrial Neoplasms; Gallbladder Neoplasms; Head and Neck Neoplasms; Kidney Neoplasms; Neoplasms, Unknown Primary; Renal Cancer; Urethral Neoplasms; Urinary Bladder Neoplasms; Wilms Tumor	Trialtrove	Zhejiang Medicine Co.	Sponsor	Industry, all other pharma	China		Shaoxing	312366	anvatabart opadotin	ErbB-2 antagonist; Tubulin inhibitor	erb-b2 receptor tyrosine kinase 2	Anticancer, other	Biological > Protein > Antibody > Antibody-drug conjugate; Biological > Protein > Antibody > Monoclonal antibody, other; Small molecule > Synthetic small molecule						ALK; EGFR; ERBB2; ROS1; TNF	Companion Diagnosis; Diagnostic; Predictive; Predisposing; Prognostic	To evaluate the effectiveness of ARX788 in the treatment of patients with HER2-positive advanced solid tumors based on the objective response rate (ORR) assessed by the Independent Endpoint Review Committee (IRC).	Complete response Disease Progression Overall response rate Partial response	Efficacy > Clinical Response/Remission Efficacy > Disease Progression Efficacy > Clinical Response/Remission Efficacy > Clinical Response/Remission	Primary Outcomes: ORR evaluated by IRC, including complete remission (CR) and partial remission (PR), is defined as the proportion of patients in complete remission or partial remission. Enrollment until disease progression Effectiveness index	Clinical benefit rate Disease Progression Immunogenicity (other timeframe) Immunogenicity Overall response rate - duration Overall response rate Overall survival Progression-free survival Progressive disease rate Safety and Tolerability Stable Disease	Efficacy > Clinical Response/Remission Efficacy > Disease Progression Efficacy > Immunological Response Safety/Toxicity > Adverse Drug Reactions Efficacy > Clinical Response/Remission Efficacy > Clinical Response/Remission Efficacy > Survival Efficacy > Survival Efficacy > Clinical Response/Progression Safety/Toxicity > Safety And Tolerability Efficacy > Clinical Response/Remission	Secondary objectives: 1) Based on the investigator-assessed ORR, IRC, and investigator-assessed disease control rate (DCR), IRC and investigator-assessed duration of remission (DOR), progression-free survival (PFS), overall survival (OS) and others to further evaluate the effectiveness of ARX788 in the treatment of patients with HER2-positive advanced solid tumors 2) To evaluate the safety and to…	2021-10-14	Actual							2023-08-07	Actual
418913	TrialTroveID-418913	A Phase III Study of RC48 in Patients with HER2-Expressing Urothelial Cancer	III	Planned	Oncology	Oncology: Bladder; Oncology: Renal	(N/A); HER2 positive; Line of therapy N/A	Carcinoma, Renal Cell; Kidney Neoplasms; Renal Cancer; Urethral Neoplasms; Urinary Bladder Neoplasms; Wilms Tumor	Trialtrove	RemeGen	Sponsor	Industry, all other pharma	China		Yantai	264006	disitamab vedotin	Tubulin inhibitor	erb-b2 receptor tyrosine kinase 2	Anticancer, other	Biological > Protein > Antibody > Antibody-drug conjugate; Biological > Protein > Antibody > Monoclonal antibody, other; Small molecule > Synthetic small molecule						ERBB2	Diagnostic; Predictive; Predisposing; Prognostic	To evaluate RC48 in patients with HER2-expressing urothelial cancer.							2021-06-01	Anticipated
417597	NCT05511844 ORM-5029-01-001 TrialTroveID-417597	Phase I Multicenter, Open-Label, First-in-Human Study of ORM-5029 in Subjects With HER2-Expressing Advanced Solid Tumors	I	Closed	Oncology	Oncology: Bile Duct (Cholangiocarcinoma); Oncology: Bladder; Oncology: Breast; Oncology: Gastric; Oncology: Lung, Non-Small Cell; Oncology: Ovarian; Oncology: Unspecified Solid Tumor	HER2 low; HER2 positive; Second line; Stage III; Stage IV	Bile Duct Neoplasms; Breast Neoplasms; Carcinoma, Non-Small-Cell Lung; Cholangiocarcinoma; Neoplasms, Unknown Primary; Ovarian Neoplasms; Stomach Neoplasms; Urethral Neoplasms; Urinary Bladder Neoplasms	Trialtrove	Orum Therapeutics	Sponsor	Industry, all other pharma	South Korea		Daejeon	34050	ORM-5029	ErbB-2 antagonist; G1 to S phase transition 1 inhibitor; Cereblon E3 ubiquitin ligase stimulant; Protein degrader	cereblon; erb-b2 receptor tyrosine kinase 2; G1 to S phase transition 1	Anticancer, other	Biological > Protein > Antibody > Antibody-drug conjugate; Biological > Protein > Antibody > Monoclonal antibody, other						CD4; ERBB2; LIPG; TTR	Diagnostic; Predictive; Predisposing; Prognostic	To evaluate the study of ORM-5029 in subjects with HER2-expressing advanced solid tumors To evaluate the safety, pharmacokinetics, and preliminary anti-tumor activity of ORM-5029 administered intravenously.	Adverse Events Complete response Dose-limiting toxicities Duration of overall response Maximum tolerated dose Overall response rate - duration Overall response rate Partial response Response evaluation criteria in solid tumors Safety and Tolerability Treatment Emergent Adverse Events	Safety/Toxicity > Adverse Drug Reactions Efficacy > Clinical Response/Remission Safety/Toxicity > Safety And Tolerability Efficacy > Clinical Response/Duration Safety/Toxicity > Safety And Tolerability Efficacy > Clinical Response/Remission Efficacy > Clinical Response/Remission Efficacy > Clinical Response/Remission Efficacy > Clinical Response/Remission Safety/Toxicity > Safety And Tolerability…	Determination of Maximum Tolerated Dose (MTD) and Expansion Dose Level (EDL) [Dose Escalation Only] [ Time Frame: DLT assessment period: At the end of Cycle 1 (each cycle is 21 or 28 days); Approximately 18 months for MTD and EDL ] Identify the Dose-limiting Toxicities (DLTs) for each dose level tested and determine the MTD and EDL for ORM-5029 Incidence of Adverse Events (AEs) [ Time Frame: Ever…	Clinical benefit rate Cmax Duration of overall response Elimination half-life Overall response rate - duration Overall survival Progression-free survival Response evaluation criteria in solid tumors Stable Disease Time to response Tmax	Efficacy > Clinical Response/Remission Pharmacokinetics/Pharmacodynamics > Pharmacokinetics/Pharmacodynamics Efficacy > Clinical Response/Duration Pharmacokinetics/Pharmacodynamics > Pharmacokinetics/Pharmacodynamics Efficacy > Clinical Response/Remission Efficacy > Survival Efficacy > Survival Efficacy > Clinical Response/Remission Efficacy > Clinical Response/Remission Efficacy > Disease Progre…	Secondary Outcome Measures : Assess pharmacokinetic (PK) parameters including area under the concentration versus time curve from time 0 hours to the last quantifiable concentration (AUC0-last) and from time 0 hours to infinity (AUC0-inf) [ Time Frame: Serial PK collections at on Days 1, 2, 4, 8 and 15 of Cycle 1 and Day 1 of Cycle 3 (Pre-dose and at multiple timepoints [up to 6 hours]; each cycl…	2022-10-03	Actual	25.44	Actual	2024-11-15	Actual	4.5	Anticipated	2025-04-01	Anticipated			0.31	Actual
416783	9MW2821-2021-CP101 CTR20213438 NCT05773937 TrialTroveID-416783	A Phase I Clinical Study of the Safety, Tolerability, Pharmacokinetics and Preliminary Antitumor Activity of 9MW2821 in Advanced Malignant Solid Tumors	I	Open	Oncology	Oncology: Bladder; Oncology: Unspecified Solid Tumor	Second line; Stage III; Stage IV	Neoplasms, Unknown Primary; Urethral Neoplasms; Urinary Bladder Neoplasms	Trialtrove	Mabwell (Shanghai) Bioscience Co./Jiangsu T-mab BioPharma Co.	Sponsor	Industry, all other pharma	China		Shanghai	200120	9MW-2821	Tubulin inhibitor; PD-1 antagonist; Nectin-4 antagonist; Immuno-oncology therapy; Immune checkpoint inhibitor	nectin cell adhesion molecule 4	Anticancer, immunological	Biological > Protein > Antibody > Antibody-drug conjugate; Small molecule > Synthetic small molecule						CYP3A4; KCTD11; MTUS1; MTUS2; TTR	Diagnostic; Predictive; Predisposing; Prognostic	To evaluate 9MW2821 in Treatment of Solid tumor To evaluate the safety, tolerability, pharmacokinetics, preliminary antitumor activity and immunogenicity of 9MW2821 in patients with advanced solid tumors to determine the possible maximum tolerated dose and the recommended phase II dose	Adverse Events Maximum tolerated dose Safety and Tolerability Serious Adverse Events Vital signs	Safety/Toxicity > Adverse Drug Reactions Safety/Toxicity > Safety And Tolerability Safety/Toxicity > Safety And Tolerability Safety/Toxicity > Serious Adverse Events Safety/Toxicity > Serious Adverse Events	Primary endpoint indicators: index Safety and tolerance of 9MW2821: AE, SAE, physical examination, vital signs,electrocardiogram, laboratory examination, etc. Evaluation time The whole research process Endpoint selection Safety index Index Determine the maximum tolerated dose of 9MW2821 Evaluation time The whole research process Endpoint selection Safety index Primary Outcome Measures : Incidence…	Area under the curve score Clinical benefit rate Cmax Duration of overall response Elimination half-life Immunogenicity (other timeframe) Immunogenicity Overall response rate - duration Overall response rate Overall survival Progression-free survival Safety and Tolerability Time to response	Pharmacokinetics/Pharmacodynamics > Pharmacokinetics/Pharmacodynamics Efficacy > Clinical Response/Remission Pharmacokinetics/Pharmacodynamics > Pharmacokinetics/Pharmacodynamics Efficacy > Clinical Response/Duration Pharmacokinetics/Pharmacodynamics > Pharmacokinetics/Pharmacodynamics Efficacy > Immunological Response Safety/Toxicity > Adverse Drug Reactions Efficacy > Clinical Response/Remissio…	Secondary Outcomes; To evaluate the pharmacokinetic characteristics, preliminary efficacy and immunogenicity of 9MW2821 in patients with advanced solid tumors. Secondary endpoint indicators index PK parameters ORR, DCR, PFS, DOR, TTR, OS Immunogenicity Secondary Outcome Measures : Pharmacokinetic parameter：total antibody (TAb), antibody drug conjugate (ADC), and Monomethyl Auristatin E (MMAE) [ T…	2022-05-30	Actual							2024-12-31	Anticipated
414960	NCT05060276 T2ADC-RRST-101 TrialTroveID-414930	A Phase IB, Dose-Escalation Study of the Safety and Preliminary Efficacy of an Anti-Trop2 Antibody Drug Conjugate (STI-3258) in Patients With Relapsed or Refractory Solid Tumors	I	Terminated	Oncology	Oncology: Bladder; Oncology: Breast; Oncology: Esophageal; Oncology: Gastric; Oncology: Liver; Oncology: Lung, Non-Small Cell; Oncology: Ovarian; Oncology: Renal; Oncology: Unspecified Solid Tumor	Second line; Stage III; Stage IV	Breast Neoplasms; Carcinoma, Hepatocellular; Carcinoma, Non-Small-Cell Lung; Carcinoma, Renal Cell; Esophageal Cancer; Esophageal Neoplasms; Kidney Neoplasms; Liver Cancer; Liver Neoplasms; Neoplasms; Neoplasms, Unknown Primary; Ovarian Cancer; Ovarian Neoplasms; Renal Cancer; Stomach Carcinoma; Stomach Neoplasms; Urethral Neoplasms; Urinary Bladder Neoplasms; Wilms Tumor	Trialtrove	Sorrento Therapeutics	Sponsor	Industry, all other pharma	United States	CA	San Diego	92121	STI-3258	DNA topoisomerase I inhibitor	tumor associated calcium signal transducer 2	Anticancer, immunological	Biological > Protein > Antibody > Antibody-drug conjugate; Small molecule > Synthetic small molecule								To evaluate STI-3258 administered intravenously in subjects with relapsed or refractory solid tumors.	Adverse Events Dose-limiting toxicities Maximum tolerated dose Safety and Tolerability Serious Adverse Events Treatment Emergent Adverse Events	Safety/Toxicity > Adverse Drug Reactions Safety/Toxicity > Safety And Tolerability Safety/Toxicity > Safety And Tolerability Safety/Toxicity > Safety And Tolerability Safety/Toxicity > Serious Adverse Events Safety/Toxicity > Adverse Drug Reactions	Primary Outcome Measures : Incidence of adverse events by type, frequency, severity, and causality (safety) [ Time Frame: Baseline through study completion at up to approximately 24 months ] Safety as assessed by incidence of adverse events (AEs) by type, frequency, severity, and causality Incidence of treatment-emergent adverse events by type, frequency, severity, and causality (safety) [ Time F…	Area under the curve score Response evaluation criteria in solid tumors	Pharmacokinetics/Pharmacodynamics > Pharmacokinetics/Pharmacodynamics Efficacy > Clinical Response/Remission	Secondary Outcome Measures : Assess preliminary efficacy of STI-3258 [ Time Frame: Baseline through study completion at up to approximately 24 months ] To assess the preliminary efficacy of STI-3258 in the treatment of patients with RRSTs based upon Response evaluation criteria in solid tumors (RECIST). Assess the area under the curve (AUC) pharmacokinetic profile of STI-3258 [ Time Frame: Baseli…	2022-12-01	Anticipated							2024-05-31	Anticipated
[truncated: 93 more rows]
[truncated: 35 more columns]

## Sheet: Query
(Disease is Oncology: Bladder) AND (Drug Type is Biological > Protein > Antibody > Antibody-drug conjugate)
Open query in browser
Not all Full Text data (Licensing, Marketing, Phase III, Phase II, Phase I or Preclincal columns) was exported. Any data above the maximum cell size permitted by Excel was omitted.
